# Supplementary material for: 9-Hy­droxy-4,8-dimethyl-12-(piperidin-1-ylmeth­yl)-3,14-dioxatricyclo­[9.3.0.02,4]tetra­dec-7-en-13-one
Source: Acta Crystallogr Sect E Struct Rep Online. 2011 Sep 30;67(Pt 10):o2768–9. doi: 10.1107/S1600536811038803 (PMC3201218; doi:10.1107/S1600536811038803)
Supplement: Supplementary file 1 [file e-67-o2768-sup1.cif]

##############################################################################
#                                                                            #
# This CIF contains the data in a paper accepted for publication in          #
# Acta Crystallographica Section E. It conforms to the requirements of       #
# Notes for Authors for Acta Crystallographica Section E, and has been       #
# peer reviewed under the auspices of the IUCr Commission on Journals.       #
#                                                                            #
# Full details of the Crystallographic Information File format               #
# are given in the paper "The Crystallographic Information File (CIF):       #
# a New Standard Archive File for Crystallography" by S. R. Hall, F. H.      #
# Allen and I. D. Brown [Acta Cryst. (1991), A47, 655-685].                  #
#                                                                            #
# The current version of the core CIF dictionary is obtainable from          #
# ftp://ftp.iucr.org/pub/cif_core.dic.                                       #
#                                                                            #
# Software is freely available for graphical display of the structure(s)     #
# in this CIF. For information consult the CIF software page                 #
# http://www.iucr.org/resources/cif/software.                                #
#                                                                            #
# This file may be used for bona fide research purposes within the           #
# scientific community so long as proper attribution is given to the journal # 
# article from which it was obtained.                                        #
#                                                                            #
##############################################################################
data_I
_audit_creation_method     SHELXL-97
_chemical_name_systematic
;
9-Hydroxy-4,8-dimethyl-12-(piperidin-1-ylmethyl)-3,14-dioxatricyclo
[9.3.0.0^2,4^]tetradec-7-en-13-one
;
_chemical_name_common     ?
_chemical_formula_moiety     'C20 H31 N O4'
_chemical_formula_sum     'C20 H31 N O4'
_chemical_formula_iupac     'C20 H31 N O4'
_chemical_formula_weight     349.46
_chemical_melting_point     ?
_symmetry_cell_setting     monoclinic
_symmetry_space_group_name_H-M     'P 21'
_symmetry_space_group_name_Hall     'P 2yb'
loop_
    _symmetry_equiv_pos_as_xyz
    'x, y, z'
    '-x, y+1/2, -z'
_cell_length_a     11.8390(6)
_cell_length_b     6.7053(3)
_cell_length_c     12.0875(6)
_cell_angle_alpha     90.00
_cell_angle_beta     101.399(5)
_cell_angle_gamma     90.00
_cell_volume     940.63(8)
_cell_formula_units_Z     2
_cell_measurement_reflns_used     10503
_cell_measurement_theta_min     3.4
_cell_measurement_theta_max     26.4
_cell_measurement_temperature     180(2)
_exptl_crystal_description     box
_exptl_crystal_colour     colorless
_exptl_crystal_size_max     0.44
_exptl_crystal_size_mid     0.13
_exptl_crystal_size_min     0.11
_exptl_crystal_density_diffrn     1.234
_exptl_crystal_density_meas     ?
_exptl_crystal_density_method     'not measured'
_exptl_crystal_F_000     380
_exptl_absorpt_coefficient_mu     0.085
_exptl_absorpt_correction_type     multi-scan
_exptl_absorpt_process_details
;
(CrysAlis PRO; Agilent, 2010)
;
_exptl_absorpt_correction_T_min     0.85766
_exptl_absorpt_correction_T_max     1.00000
_diffrn_ambient_temperature     180(2)
_diffrn_radiation_type     MoK\a
_diffrn_radiation_wavelength     0.71073
_diffrn_radiation_source     'fine-focus sealed tube'
_diffrn_radiation_monochromator     graphite
_diffrn_measurement_device_type     'Agilent Xcalibur Sapphire1 long nozzle'
_diffrn_measurement_method     '\w scan'
_diffrn_detector_area_resol_mean     8.2632
_diffrn_reflns_number     10503
_diffrn_reflns_av_R_equivalents     0.0242
_diffrn_reflns_av_sigmaI/netI     0.0145
_diffrn_reflns_theta_min     3.44
_diffrn_reflns_theta_max     26.37
_diffrn_reflns_theta_full     26.37
_diffrn_measured_fraction_theta_max     0.998
_diffrn_measured_fraction_theta_full     0.998
_diffrn_reflns_limit_h_min     -14
_diffrn_reflns_limit_h_max     14
_diffrn_reflns_limit_k_min     -8
_diffrn_reflns_limit_k_max     8
_diffrn_reflns_limit_l_min     -15
_diffrn_reflns_limit_l_max     15
_diffrn_standards_number     ?
_diffrn_standards_interval_count     ?
_diffrn_standards_interval_time     ?
_diffrn_standards_decay_%     ?
_refine_special_details
;
Refinement of <i>F</i>^2^ against ALL reflections. The weighted <i>R</i>-factor
<i>wR</i> and goodness of fit <i>S</i> are based on <i>F</i>^2^, conventional
<i>R</i>-factors <i>R</i> are based on <i>F</i>, with <i>F</i> set to zero for
negative <i>F</i>^2^. The threshold expression of <i>F</i>^2^ >
\s(<i>F</i>^2^) is used only for calculating <i>R</i>-factors(gt) <i>etc</i>.
and is not relevant to the choice of reflections for refinement.
<i>R</i>-factors based on <i>F</i>^2^ are statistically about twice as large
as those based on <i>F</i>, and <i>R</i>- factors based on ALL data will be
even larger.
;
_reflns_number_total     2096
_reflns_number_gt     1996
_reflns_threshold_expression     I>2\s(I)
_refine_ls_structure_factor_coef     Fsqd
_refine_ls_matrix_type     full
_refine_ls_R_factor_all     0.0293
_refine_ls_R_factor_gt     0.0279
_refine_ls_wR_factor_gt     0.0700
_refine_ls_wR_factor_ref     0.0706
_refine_ls_goodness_of_fit_ref     1.054
_refine_ls_restrained_S_all     1.053
_refine_ls_number_reflns     2096
_refine_ls_number_parameters     229
_refine_ls_number_restraints     1
_refine_ls_hydrogen_treatment     constr
_refine_ls_weighting_scheme     calc
_refine_ls_weighting_details
         'calc w=1/[\s^2^(Fo^2^)+(0.0473P)^2^+0.0809P] where P=(Fo^2^+2Fc^2^)/3'
_atom_sites_solution_hydrogens     geom
_atom_sites_solution_primary     direct
_atom_sites_solution_secondary     difmap
_refine_ls_shift/su_max     0.000
_refine_ls_shift/su_mean     0.000
_refine_diff_density_max     0.155
_refine_diff_density_min     -0.156
_refine_ls_extinction_method     none
_refine_ls_extinction_coef     ?
loop_
    _atom_type_symbol
    _atom_type_description
    _atom_type_scat_dispersion_real
    _atom_type_scat_dispersion_imag
    _atom_type_scat_source
    'C' 'C' 0.0033 0.0016
                         'International Tables Vol C Tables 4.2.6.8 and 6.1.1.4'
    'H' 'H' 0.0000 0.0000
                         'International Tables Vol C Tables 4.2.6.8 and 6.1.1.4'
    'N' 'N' 0.0061 0.0033
                         'International Tables Vol C Tables 4.2.6.8 and 6.1.1.4'
    'O' 'O' 0.0106 0.0060
                         'International Tables Vol C Tables 4.2.6.8 and 6.1.1.4'
_computing_data_collection     'CrysAlis PRO (Agilent, 2010)'
_computing_cell_refinement     'CrysAlis PRO (Agilent, 2010)'
_computing_data_reduction     'CrysAlis PRO (Agilent, 2010)'
_computing_structure_solution     'SHELXS97 (Sheldrick, 2008)'
_computing_structure_refinement     'SHELXL97 (Sheldrick, 2008)'
_computing_molecular_graphics
                  'ORTEP-3 for Windows (Farrugia, 1997) and PLATON (Spek, 2009)'
_computing_publication_material
                                   'WinGX publication routines (Farrugia, 1999)'
loop_
    _atom_site_type_symbol
    _atom_site_label
    _atom_site_fract_x
    _atom_site_fract_y
    _atom_site_fract_z
    _atom_site_U_iso_or_equiv
    _atom_site_adp_type
    _atom_site_calc_flag
    _atom_site_refinement_flags
    _atom_site_occupancy
    _atom_site_symmetry_multiplicity
    _atom_site_disorder_assembly
    _atom_site_disorder_group
    C C1 0.71467(12) 0.2598(2) 0.66934(12) 0.0185(3) Uani d . 1 1 . .
    H H1 0.7678 0.1867 0.7306 0.022 Uiso calc R 1 1 . .
    C C2 0.78094(12) 0.3815(2) 0.60123(12) 0.0204(3) Uani d . 1 1 . .
    H H2 0.7329 0.4808 0.5510 0.024 Uiso calc R 1 1 . .
    C C3 0.90205(13) 0.4403(3) 0.63599(14) 0.0242(3) Uani d . 1 1 . .
    C C4 0.93406(14) 0.6394(3) 0.59414(15) 0.0320(4) Uani d . 1 1 . .
    H H4A 0.8832 0.6688 0.5206 0.038 Uiso calc R 1 1 . .
    H H4B 1.0144 0.6341 0.5823 0.038 Uiso calc R 1 1 . .
    C C5 0.92313(15) 0.8072(3) 0.67800(17) 0.0341(4) Uani d . 1 1 . .
    H H5A 0.9905 0.8040 0.7413 0.041 Uiso calc R 1 1 . .
    H H5B 0.9226 0.9379 0.6397 0.041 Uiso calc R 1 1 . .
    C C6 0.81409(13) 0.7844(2) 0.72347(14) 0.0265(3) Uani d . 1 1 . .
    H H6 0.7440 0.7997 0.6703 0.032 Uiso calc R 1 1 . .
    C C7 0.80412(13) 0.7456(3) 0.82848(14) 0.0264(3) Uani d . 1 1 . .
    C C8 0.68939(14) 0.6851(2) 0.85621(13) 0.0237(3) Uani d . 1 1 . .
    H H8 0.6920 0.7171 0.9375 0.028 Uiso calc R 1 1 . .
    C C9 0.67106(13) 0.4587(2) 0.84106(12) 0.0202(3) Uani d . 1 1 . .
    H H9A 0.7448 0.3906 0.8720 0.024 Uiso calc R 1 1 . .
    H H9B 0.6143 0.4157 0.8864 0.024 Uiso calc R 1 1 . .
    C C10 0.62893(11) 0.3886(2) 0.71874(11) 0.0172(3) Uani d . 1 1 . .
    H H10 0.6103 0.5093 0.6700 0.021 Uiso calc R 1 1 . .
    C C11 0.52119(12) 0.2569(2) 0.70277(11) 0.0186(3) Uani d . 1 1 . .
    H H11 0.5205 0.1808 0.7738 0.022 Uiso calc R 1 1 . .
    C C12 0.53608(12) 0.1144(2) 0.61067(12) 0.0207(3) Uani d . 1 1 . .
    C C13 0.40794(12) 0.3691(3) 0.66791(12) 0.0216(3) Uani d . 1 1 . .
    H H13A 0.4040 0.4256 0.5916 0.026 Uiso calc R 1 1 . .
    H H13B 0.3434 0.2737 0.6636 0.026 Uiso calc R 1 1 . .
    C C14 0.90140(16) 0.7399(4) 0.93004(17) 0.0431(5) Uani d . 1 1 . .
    H H14A 0.9745 0.7663 0.9063 0.065 Uiso calc R 1 1 . .
    H H14B 0.9044 0.6079 0.9654 0.065 Uiso calc R 1 1 . .
    H H14C 0.8886 0.8417 0.9844 0.065 Uiso calc R 1 1 . .
    C C15 0.97876(14) 0.3631(3) 0.74176(16) 0.0336(4) Uani d . 1 1 . .
    H H15A 1.0573 0.3466 0.7286 0.050 Uiso calc R 1 1 . .
    H H15B 0.9497 0.2342 0.7621 0.050 Uiso calc R 1 1 . .
    H H15C 0.9793 0.4583 0.8034 0.050 Uiso calc R 1 1 . .
    C C16 0.36161(14) 0.4537(3) 0.84869(13) 0.0241(3) Uani d . 1 1 . .
    H H16A 0.4219 0.3604 0.8864 0.029 Uiso calc R 1 1 . .
    H H16B 0.2882 0.3791 0.8291 0.029 Uiso calc R 1 1 . .
    C C17 0.30269(13) 0.6655(3) 0.68699(13) 0.0258(3) Uani d . 1 1 . .
    H H17A 0.2298 0.5903 0.6649 0.031 Uiso calc R 1 1 . .
    H H17B 0.3248 0.7164 0.6174 0.031 Uiso calc R 1 1 . .
    C C18 0.28408(15) 0.8390(3) 0.76082(15) 0.0316(4) Uani d . 1 1 . .
    H H18A 0.2196 0.9219 0.7207 0.038 Uiso calc R 1 1 . .
    H H18B 0.3543 0.9228 0.7760 0.038 Uiso calc R 1 1 . .
    C C19 0.34845(15) 0.6219(3) 0.92854(13) 0.0315(4) Uani d . 1 1 . .
    H H19A 0.4229 0.6924 0.9513 0.038 Uiso calc R 1 1 . .
    H H19B 0.3266 0.5668 0.9974 0.038 Uiso calc R 1 1 . .
    C C20 0.25678(15) 0.7677(3) 0.87217(14) 0.0341(4) Uani d . 1 1 . .
    H H20A 0.2539 0.8833 0.9225 0.041 Uiso calc R 1 1 . .
    H H20B 0.1804 0.7019 0.8583 0.041 Uiso calc R 1 1 . .
    N N 0.39312(10) 0.5309(2) 0.74545(10) 0.0202(3) Uani d . 1 1 . .
    O O1 0.46527(10) 0.00689(19) 0.55635(10) 0.0299(3) Uani d . 1 1 . .
    O O2 0.64460(9) 0.12085(16) 0.59253(9) 0.0211(2) Uani d . 1 1 . .
    O O3 0.86868(9) 0.2885(2) 0.55096(10) 0.0295(3) Uani d . 1 1 . .
    O O4 0.59735(10) 0.79420(18) 0.79140(10) 0.0297(3) Uani d . 1 1 . .
    H H4 0.5376 0.7235 0.7795 0.045 Uiso calc R 1 1 . .
loop_
    _atom_site_aniso_label
    _atom_site_aniso_U_11
    _atom_site_aniso_U_22
    _atom_site_aniso_U_33
    _atom_site_aniso_U_12
    _atom_site_aniso_U_13
    _atom_site_aniso_U_23
    C1 0.0182(6) 0.0179(7) 0.0187(6) -0.0003(6) 0.0017(5) -0.0029(6)
    C2 0.0194(7) 0.0215(7) 0.0212(7) 0.0018(6) 0.0065(6) -0.0019(6)
    C3 0.0180(7) 0.0247(8) 0.0314(8) -0.0006(6) 0.0081(6) -0.0036(7)
    C4 0.0246(8) 0.0331(10) 0.0415(9) -0.0051(7) 0.0143(7) 0.0047(8)
    C5 0.0301(8) 0.0225(8) 0.0514(11) -0.0055(7) 0.0119(8) 0.0035(8)
    C6 0.0237(7) 0.0155(7) 0.0401(9) 0.0000(6) 0.0060(6) 0.0004(7)
    C7 0.0242(7) 0.0188(7) 0.0344(8) -0.0023(6) 0.0015(6) -0.0065(6)
    C8 0.0251(7) 0.0208(7) 0.0240(7) 0.0002(6) 0.0022(6) -0.0054(6)
    C9 0.0217(7) 0.0215(7) 0.0169(7) -0.0015(6) 0.0024(5) -0.0015(6)
    C10 0.0171(6) 0.0175(7) 0.0169(7) -0.0008(5) 0.0033(5) -0.0007(5)
    C11 0.0192(6) 0.0200(7) 0.0167(6) -0.0033(6) 0.0041(5) 0.0000(6)
    C12 0.0211(7) 0.0215(7) 0.0198(6) -0.0024(6) 0.0047(5) -0.0004(6)
    C13 0.0188(7) 0.0284(8) 0.0178(7) -0.0012(6) 0.0041(5) -0.0021(6)
    C14 0.0302(9) 0.0549(13) 0.0404(10) -0.0072(9) -0.0021(7) -0.0102(10)
    C15 0.0217(7) 0.0288(9) 0.0470(10) 0.0011(7) -0.0012(7) -0.0003(8)
    C16 0.0269(7) 0.0272(8) 0.0199(7) 0.0002(7) 0.0089(6) 0.0032(6)
    C17 0.0235(7) 0.0325(9) 0.0221(7) 0.0055(7) 0.0057(6) 0.0052(7)
    C18 0.0319(8) 0.0283(9) 0.0342(9) 0.0086(7) 0.0058(7) 0.0037(7)
    C19 0.0377(9) 0.0373(10) 0.0202(7) 0.0049(8) 0.0078(6) -0.0008(7)
    C20 0.0344(9) 0.0408(10) 0.0290(8) 0.0092(9) 0.0108(7) -0.0049(8)
    N 0.0188(6) 0.0247(6) 0.0178(6) 0.0011(5) 0.0057(4) 0.0031(5)
    O1 0.0277(6) 0.0321(7) 0.0293(6) -0.0091(5) 0.0041(5) -0.0100(5)
    O2 0.0207(5) 0.0207(5) 0.0226(5) -0.0025(4) 0.0058(4) -0.0058(4)
    O3 0.0236(5) 0.0338(6) 0.0346(6) -0.0012(5) 0.0145(5) -0.0100(6)
    O4 0.0244(5) 0.0211(6) 0.0431(6) 0.0033(5) 0.0051(5) -0.0017(6)
_geom_special_details
;
All s.u.'s (except the s.u. in the dihedral angle between two l.s. planes) are
estimated using the full covariance matrix. The cell s.u.'s are taken into
account individually in the estimation of s.u.'s in distances, angles and
torsion angles; correlations between s.u.'s in cell parameters are only used
when they are defined by crystal symmetry. An approximate (isotropic)
treatment of cell s.u.'s is used for estimating s.u.'s involving l.s. planes.
;
loop_
    _geom_bond_atom_site_label_1
    _geom_bond_atom_site_label_2
    _geom_bond_site_symmetry_2
    _geom_bond_distance
    _geom_bond_publ_flag
    C1 O2 . 1.4541(17) ?
    C1 C2 . 1.488(2) ?
    C1 C10 . 1.5401(19) ?
    C1 H1 . 1.0000 ?
    C2 O3 . 1.4444(17) ?
    C2 C3 . 1.466(2) ?
    C2 H2 . 1.0000 ?
    C3 O3 . 1.445(2) ?
    C3 C4 . 1.503(2) ?
    C3 C15 . 1.506(2) ?
    C4 C5 . 1.537(3) ?
    C4 H4A . 0.9900 ?
    C4 H4B . 0.9900 ?
    C5 C6 . 1.508(2) ?
    C5 H5A . 0.9900 ?
    C5 H5B . 0.9900 ?
    C6 C7 . 1.324(2) ?
    C6 H6 . 0.9500 ?
    C7 C14 . 1.509(2) ?
    C7 C8 . 1.517(2) ?
    C8 O4 . 1.4136(19) ?
    C8 C9 . 1.540(2) ?
    C8 H8 . 1.0000 ?
    C9 C10 . 1.5375(19) ?
    C9 H9A . 0.9900 ?
    C9 H9B . 0.9900 ?
    C10 C11 . 1.5320(19) ?
    C10 H10 . 1.0000 ?
    C11 C12 . 1.504(2) ?
    C11 C13 . 1.523(2) ?
    C11 H11 . 1.0000 ?
    C12 O1 . 1.1982(19) ?
    C12 O2 . 1.3461(17) ?
    C13 N . 1.466(2) ?
    C13 H13A . 0.9900 ?
    C13 H13B . 0.9900 ?
    C14 H14A . 0.9800 ?
    C14 H14B . 0.9800 ?
    C14 H14C . 0.9800 ?
    C15 H15A . 0.9800 ?
    C15 H15B . 0.9800 ?
    C15 H15C . 0.9800 ?
    C16 N . 1.4658(19) ?
    C16 C19 . 1.512(2) ?
    C16 H16A . 0.9900 ?
    C16 H16B . 0.9900 ?
    C17 N . 1.4699(19) ?
    C17 C18 . 1.509(2) ?
    C17 H17A . 0.9900 ?
    C17 H17B . 0.9900 ?
    C18 C20 . 1.522(2) ?
    C18 H18A . 0.9900 ?
    C18 H18B . 0.9900 ?
    C19 C20 . 1.518(3) ?
    C19 H19A . 0.9900 ?
    C19 H19B . 0.9900 ?
    C20 H20A . 0.9900 ?
    C20 H20B . 0.9900 ?
    O4 H4 . 0.8400 ?
loop_
    _geom_angle_atom_site_label_1
    _geom_angle_atom_site_label_2
    _geom_angle_atom_site_label_3
    _geom_angle_site_symmetry_1
    _geom_angle_site_symmetry_3
    _geom_angle
    _geom_angle_publ_flag
    O2 C1 C2 . . 107.15(11) ?
    O2 C1 C10 . . 105.68(10) ?
    C2 C1 C10 . . 111.55(12) ?
    O2 C1 H1 . . 110.8 ?
    C2 C1 H1 . . 110.8 ?
    C10 C1 H1 . . 110.8 ?
    O3 C2 C3 . . 59.52(9) ?
    O3 C2 C1 . . 119.86(13) ?
    C3 C2 C1 . . 125.56(13) ?
    O3 C2 H2 . . 113.7 ?
    C3 C2 H2 . . 113.7 ?
    C1 C2 H2 . . 113.7 ?
    O3 C3 C2 . . 59.49(9) ?
    O3 C3 C4 . . 115.98(14) ?
    C2 C3 C4 . . 116.10(14) ?
    O3 C3 C15 . . 113.34(14) ?
    C2 C3 C15 . . 122.85(14) ?
    C4 C3 C15 . . 116.18(14) ?
    C3 C4 C5 . . 111.64(14) ?
    C3 C4 H4A . . 109.3 ?
    C5 C4 H4A . . 109.3 ?
    C3 C4 H4B . . 109.3 ?
    C5 C4 H4B . . 109.3 ?
    H4A C4 H4B . . 108.0 ?
    C6 C5 C4 . . 110.84(14) ?
    C6 C5 H5A . . 109.5 ?
    C4 C5 H5A . . 109.5 ?
    C6 C5 H5B . . 109.5 ?
    C4 C5 H5B . . 109.5 ?
    H5A C5 H5B . . 108.1 ?
    C7 C6 C5 . . 127.93(16) ?
    C7 C6 H6 . . 116.0 ?
    C5 C6 H6 . . 116.0 ?
    C6 C7 C14 . . 125.94(16) ?
    C6 C7 C8 . . 121.18(14) ?
    C14 C7 C8 . . 112.72(15) ?
    O4 C8 C7 . . 111.41(13) ?
    O4 C8 C9 . . 111.66(12) ?
    C7 C8 C9 . . 110.39(13) ?
    O4 C8 H8 . . 107.7 ?
    C7 C8 H8 . . 107.7 ?
    C9 C8 H8 . . 107.7 ?
    C10 C9 C8 . . 115.28(13) ?
    C10 C9 H9A . . 108.5 ?
    C8 C9 H9A . . 108.5 ?
    C10 C9 H9B . . 108.5 ?
    C8 C9 H9B . . 108.5 ?
    H9A C9 H9B . . 107.5 ?
    C11 C10 C9 . . 113.65(11) ?
    C11 C10 C1 . . 102.95(12) ?
    C9 C10 C1 . . 115.52(12) ?
    C11 C10 H10 . . 108.1 ?
    C9 C10 H10 . . 108.1 ?
    C1 C10 H10 . . 108.1 ?
    C12 C11 C13 . . 109.57(11) ?
    C12 C11 C10 . . 104.07(11) ?
    C13 C11 C10 . . 114.55(13) ?
    C12 C11 H11 . . 109.5 ?
    C13 C11 H11 . . 109.5 ?
    C10 C11 H11 . . 109.5 ?
    O1 C12 O2 . . 121.14(14) ?
    O1 C12 C11 . . 128.04(14) ?
    O2 C12 C11 . . 110.82(12) ?
    N C13 C11 . . 113.50(11) ?
    N C13 H13A . . 108.9 ?
    C11 C13 H13A . . 108.9 ?
    N C13 H13B . . 108.9 ?
    C11 C13 H13B . . 108.9 ?
    H13A C13 H13B . . 107.7 ?
    C7 C14 H14A . . 109.5 ?
    C7 C14 H14B . . 109.5 ?
    H14A C14 H14B . . 109.5 ?
    C7 C14 H14C . . 109.5 ?
    H14A C14 H14C . . 109.5 ?
    H14B C14 H14C . . 109.5 ?
    C3 C15 H15A . . 109.5 ?
    C3 C15 H15B . . 109.5 ?
    H15A C15 H15B . . 109.5 ?
    C3 C15 H15C . . 109.5 ?
    H15A C15 H15C . . 109.5 ?
    H15B C15 H15C . . 109.5 ?
    N C16 C19 . . 110.83(14) ?
    N C16 H16A . . 109.5 ?
    C19 C16 H16A . . 109.5 ?
    N C16 H16B . . 109.5 ?
    C19 C16 H16B . . 109.5 ?
    H16A C16 H16B . . 108.1 ?
    N C17 C18 . . 111.51(12) ?
    N C17 H17A . . 109.3 ?
    C18 C17 H17A . . 109.3 ?
    N C17 H17B . . 109.3 ?
    C18 C17 H17B . . 109.3 ?
    H17A C17 H17B . . 108.0 ?
    C17 C18 C20 . . 111.23(15) ?
    C17 C18 H18A . . 109.4 ?
    C20 C18 H18A . . 109.4 ?
    C17 C18 H18B . . 109.4 ?
    C20 C18 H18B . . 109.4 ?
    H18A C18 H18B . . 108.0 ?
    C16 C19 C20 . . 110.39(13) ?
    C16 C19 H19A . . 109.6 ?
    C20 C19 H19A . . 109.6 ?
    C16 C19 H19B . . 109.6 ?
    C20 C19 H19B . . 109.6 ?
    H19A C19 H19B . . 108.1 ?
    C19 C20 C18 . . 109.95(14) ?
    C19 C20 H20A . . 109.7 ?
    C18 C20 H20A . . 109.7 ?
    C19 C20 H20B . . 109.7 ?
    C18 C20 H20B . . 109.7 ?
    H20A C20 H20B . . 108.2 ?
    C16 N C13 . . 111.44(13) ?
    C16 N C17 . . 110.02(12) ?
    C13 N C17 . . 108.34(11) ?
    C12 O2 C1 . . 111.05(11) ?
    C2 O3 C3 . . 60.99(9) ?
    C8 O4 H4 . . 109.5 ?
loop_
    _geom_hbond_atom_site_label_D
    _geom_hbond_atom_site_label_H
    _geom_hbond_atom_site_label_A
    _geom_hbond_site_symmetry_A
    _geom_hbond_distance_DH
    _geom_hbond_distance_HA
    _geom_hbond_distance_DA
    _geom_hbond_angle_DHA
    _geom_hbond_publ_flag
    O4 H4 N 1_555 0.84 2.12 2.9564(14) 176 yes
    C2 H2 O1 2_656 1.00 2.45 3.2622(15) 138 yes
    C4 H4B O3 2_756 0.99 2.54 3.3387(16) 137 yes
    C6 H6 O2 1_565 0.95 2.54 3.2206(15) 128 yes
    C13 H13A O2 2_656 0.99 2.55 3.5178(15) 166 yes
data_global
_journal_date_recd_electronic     2011-09-20
_journal_date_accepted     2011-09-21
_journal_name_full     'Acta Crystallographica, Section E'
_journal_year     2011
_journal_volume     67
_journal_issue     10
_journal_page_first     o2768
_journal_page_last     o2769
_journal_paper_category     QO
_journal_coeditor_code     BT5649
_publ_contact_author_name     'Doctor Ahmed Elhakmaoui'
_publ_contact_author_address
;
Laboratoire de Chimie Bioorganique et Analytique,
URAC 22, BP 146, FSTM, Universite' Hassan II,
Mohammedia-Casablanca 20810 Mohammedia,
Morocco
;
_publ_contact_author_email     'mberraho@yahoo.fr'
_publ_contact_author_fax     '0021224437408'
_publ_contact_author_phone     '0021224434649'
_publ_section_title
;\
9-Hydroxy-4,8-dimethyl-12-(piperidin-1-ylmethyl)-3,14-dioxatricyclo[9.3.0.0^2,\
4^]tetradec-7-en-13-one
;
loop_
    _publ_author_name
    _publ_author_address
    'Moumou, Mohamed'
;
Laboratoire de Chimie Biomol\'eculaire,
Substances Naturelles et R\'eactivit\'e, URAC 16,
Facult\'e des Sciences Semlalia, BP 2390,
Bd My Abdellah,40000 Marrakech, Morocco
;
    'Benharref,  Ahmed'
;
Laboratoire de Chimie Biomol\'eculaire,
Substances Naturelles et R\'eactivit\'e, URAC 16,
Facult\'e des Sciences Semlalia, BP 2390,
Bd My Abdellah,40000 Marrakech, Morocco
;
    'Daran, Jean-Claude'
;
Laboratoire de Chimie de Coordination,
205 route de Narbonne, 31077 Toulouse Cedex 04, France
;
    'Elhakmaoui, Ahmed'
;
Laboratoire de Chimie Bioorganique et Analytique,
URAC 22, BP 146, FSTM, Universit\'e Hassan II,
Mohammedia-Casablanca 20810 Mohammedia,
Morocco
;
    'Berraho, Moha'
;
Laboratoire de Chimie Biomol\'eculaire,
Substances Naturelles et R\'eactivit\'e, URAC 16,
Facult\'e des Sciences Semlalia, BP 2390,
Bd My Abdellah,40000 Marrakech, Morocco
;
