# Supplementary material for: 9-Hy­droxy-4,8-dimethyl-12-(piperidin-1-ylmeth­yl)-3,14-dioxatricyclo­[9.3.0.02,4]tetra­dec-7-en-13-one
Source: Acta Crystallogr Sect E Struct Rep Online. 2011 Sep 30;67(Pt 10):o2768–9. doi: 10.1107/S1600536811038803 (PMC3201218; doi:10.1107/S1600536811038803)
Supplement: Supplementary file 2 [file e-67-o2768-Isup2.hkl]

#
# h,k,l, Fc-squared, Fo-squared, sigma(Fo-squared) and status flag
#
data_I
_shelx_title ' P70 in P2(1)'
_shelx_refln_list_code          4
_shelx_F_calc_maximum       74.94
_exptl_crystal_F_000       380.00
_reflns_d_resolution_high  0.8000
 
loop_
 _symmetry_equiv_pos_as_xyz
 'x, y, z'
 '-x, y+1/2, -z'
 
_cell_length_a    11.8390
_cell_length_b     6.7053
_cell_length_c    12.0875
_cell_angle_alpha  90.000
_cell_angle_beta  101.399
_cell_angle_gamma  90.000
 
_shelx_F_squared_multiplier     1.000
 
loop_
 _refln_index_h
 _refln_index_k
 _refln_index_l
 _refln_F_squared_calc
 _refln_F_squared_meas
 _refln_F_squared_sigma
 _refln_observed_status
   2   0   0      162.73      153.64      2.34 o
   3   0   0     1750.13     1532.89     14.99 o
   4   0   0      752.61      732.46      2.39 o
   5   0   0      120.92      120.20      1.61 o
   6   0   0       17.94       15.56      0.77 o
   7   0   0      175.92      178.08      3.65 o
   8   0   0       17.48       17.91      1.10 o
   9   0   0        3.18        3.27      1.52 o
  10   0   0      120.17      111.58      2.80 o
  11   0   0       56.73       56.38      2.37 o
  12   0   0       47.08       47.45      3.35 o
  13   0   0        9.89       10.30      2.80 o
  14   0   0        3.35        7.10      1.13 o
   1   1   0      813.96      760.58      2.78 o
   2   1   0     2725.89     2459.25     25.80 o
   3   1   0     1532.32     1394.76      3.00 o
   4   1   0      351.22      353.45      2.23 o
   5   1   0      366.78      375.70      7.83 o
   6   1   0      723.91      730.36      4.01 o
   7   1   0       90.36       94.61      1.17 o
   8   1   0       66.05       66.49      1.60 o
   9   1   0      990.41      941.27      6.77 o
  10   1   0       15.02       14.95      1.05 o
  11   1   0       52.59       45.28      1.18 o
  12   1   0        6.24        4.29      0.85 o
  13   1   0       51.40       53.81      1.44 o
  14   1   0       17.10       18.31      1.14 o
   0   2   0     3501.57     3249.38     30.87 o
   1   2   0     1217.06     1228.21      5.32 o
   2   2   0      560.35      573.47      2.62 o
   3   2   0      248.17      253.61      0.85 o
   4   2   0      129.55      149.46      1.21 o
   5   2   0      465.88      479.95      1.11 o
   6   2   0      301.13      310.09      2.65 o
   7   2   0      217.14      232.88      2.11 o
   8   2   0      150.56      148.71      1.46 o
   9   2   0       78.58       78.15      1.34 o
  10   2   0      217.41      219.84      2.85 o
  11   2   0        9.87       10.71      0.92 o
  12   2   0        1.87        1.82      0.82 o
  13   2   0       30.78       31.89      1.87 o
  14   2   0       11.27       10.96      1.03 o
   1   3   0      829.03      904.49      7.59 o
   2   3   0      404.76      402.65      2.79 o
   3   3   0      374.93      384.95      2.12 o
   4   3   0      130.65      137.53      0.81 o
   5   3   0      134.03      144.89      0.90 o
   6   3   0      463.06      483.32      3.44 o
   7   3   0       82.51       81.73      1.20 o
   8   3   0      310.08      322.11      2.50 o
   9   3   0       76.48       67.59      1.27 o
  10   3   0        8.32        8.72      0.71 o
  11   3   0       33.61       31.27      1.13 o
  12   3   0       34.85       38.43      1.40 o
  13   3   0       70.05       70.55      1.55 o
   0   4   0       55.98       50.33      0.78 o
   1   4   0        2.05        1.35      0.28 o
   2   4   0       52.66       52.74      0.96 o
   3   4   0      675.33      670.41      4.93 o
   4   4   0       17.35       18.01      0.48 o
   5   4   0      182.49      180.63      1.04 o
   6   4   0       80.43       83.31      1.41 o
   7   4   0      120.05      116.55      1.47 o
   8   4   0       24.89       23.28      0.70 o
   9   4   0       95.68       91.09      1.36 o
  10   4   0       44.56       44.76      1.55 o
  11   4   0        1.13        1.48      0.71 o
  12   4   0        2.07        2.32      0.75 o
   1   5   0       10.36       13.78      0.46 o
   2   5   0       42.08       42.08      0.66 o
   3   5   0       37.79       37.13      0.68 o
   4   5   0       36.40       36.17      0.75 o
   5   5   0       37.37       34.05      0.72 o
   6   5   0      455.70      449.47      4.55 o
   7   5   0      124.64      120.67      1.88 o
   8   5   0       41.78       41.31      0.89 o
   9   5   0      113.45      110.23      1.59 o
  10   5   0        1.09        1.02      0.69 o
  11   5   0       11.43       12.03      0.79 o
   0   6   0      229.14      246.38      4.01 o
   1   6   0        2.32        2.04      0.75 o
   2   6   0       15.80       15.69      0.88 o
   3   6   0       52.10       47.58      1.12 o
   4   6   0       73.00       71.64      1.64 o
   5   6   0       90.24       86.62      2.02 o
   6   6   0       13.50       11.76      0.81 o
   7   6   0       67.28       68.76      1.32 o
   8   6   0       16.99       18.41      0.82 o
   9   6   0        4.35        5.02      0.71 o
  10   6   0       39.68       43.86      1.18 o
   1   7   0       27.08       27.30      1.03 o
   2   7   0       58.41       55.26      1.25 o
   3   7   0        4.83        4.22      0.80 o
   4   7   0       14.71       15.48      1.24 o
   5   7   0       35.28       37.96      1.49 o
   6   7   0       48.34       47.50      1.51 o
   7   7   0       22.38       22.51      1.31 o
   0   8   0      123.85      119.26      4.87 o
   1   8   0       33.68       35.19      1.33 o
   2   8   0        4.11        5.60      0.82 o
   3   8   0       17.76       17.75      1.13 o
   4   8   0       36.90       37.18      1.96 o
 -14   0   1       16.25       17.27      1.24 o
 -13   0   1        7.08        7.81      1.26 o
 -12   0   1      132.19      125.40      4.45 o
 -11   0   1       31.05       28.04      2.71 o
 -10   0   1        2.47        1.24      2.44 o
  -9   0   1        7.31        7.06      2.11 o
  -8   0   1      334.96      357.04     24.01 o
  -7   0   1      246.66      253.11      4.18 o
  -6   0   1      142.80      155.48      1.33 o
  -5   0   1      189.28      178.42      3.83 o
  -4   0   1        0.57        1.16      0.26 o
  -3   0   1     3966.23     3539.07     28.98 o
  -2   0   1       70.91       65.92      0.55 o
   2   0   1     5145.39     4246.78     96.95 o
   3   0   1        0.14        0.14      0.29 o
   4   0   1       51.60       49.79      3.21 o
   5   0   1       20.58       25.53      1.06 o
   6   0   1       33.96       32.39      0.51 o
   7   0   1      123.25      112.95      0.93 o
   8   0   1      140.42      137.41      2.69 o
   9   0   1        4.29        4.44      1.52 o
  10   0   1       34.94       35.47      4.36 o
  11   0   1       51.86       48.58      2.33 o
  12   0   1       34.48       29.84      1.98 o
  13   0   1       74.76       83.39      3.93 o
  14   0   1       15.49       16.67      1.71 o
 -14   1   1       26.25       24.74      1.63 o
 -13   1   1       15.50       13.87      1.08 o
 -12   1   1       25.38       26.48      1.20 o
 -11   1   1      144.70      131.94      1.79 o
 -10   1   1       51.51       47.31      1.21 o
  -9   1   1       97.46      100.84      1.35 o
  -8   1   1      162.78      166.73      1.62 o
  -7   1   1       23.97       31.17      0.57 o
  -6   1   1       14.88       14.68      0.72 o
  -5   1   1      568.84      566.84      2.02 o
  -4   1   1      959.19      942.46      3.79 o
  -3   1   1     2067.90     1927.80     13.72 o
  -2   1   1     1831.82     1720.42      8.79 o
  -1   1   1       81.37       86.03      0.62 o
   0   1   1     3372.82     2924.37     29.02 o
   1   1   1     2409.41     2234.74      9.59 o
   2   1   1      980.17      930.78      6.12 o
   3   1   1      566.66      524.08      3.81 o
   4   1   1      242.98      243.39      1.88 o
   5   1   1      120.41      121.57      1.24 o
   6   1   1      542.99      537.92      3.13 o
   7   1   1       15.75       17.75      0.55 o
   8   1   1      598.11      574.54      5.50 o
   9   1   1       31.81       32.28      0.80 o
  10   1   1      239.74      246.31      2.18 o
  11   1   1      167.54      163.84      1.91 o
  12   1   1       24.80       25.52      1.12 o
  13   1   1       23.05       23.70      1.10 o
  14   1   1        6.70        8.69      1.03 o
 -14   2   1      122.08      134.77      2.53 o
 -13   2   1       20.72       16.66      1.07 o
 -12   2   1        8.02        7.17      0.90 o
 -11   2   1      373.62      352.58      2.99 o
 -10   2   1       39.03       34.00      0.92 o
  -9   2   1       29.01       30.17      0.71 o
  -8   2   1        0.10       -0.03      0.47 o
  -7   2   1       38.10       38.30      0.67 o
  -6   2   1      214.30      221.74      2.04 o
  -5   2   1       73.23       77.72      0.82 o
  -4   2   1      105.47      114.65      1.18 o
  -3   2   1      422.25      439.06      2.95 o
  -2   2   1      424.43      414.21      2.42 o
  -1   2   1      368.98      364.68      2.75 o
   0   2   1      133.20      131.22      1.46 o
   1   2   1     1711.26     1669.86      6.69 o
   2   2   1      157.67      156.93      1.63 o
   3   2   1     1042.55     1038.11      5.58 o
   4   2   1      995.47     1040.63      6.10 o
   5   2   1        8.85       13.45      0.38 o
   6   2   1      333.99      351.76      1.54 o
   7   2   1       19.54       14.60      0.51 o
   8   2   1       28.73       30.80      0.67 o
   9   2   1       47.46       43.19      0.96 o
  10   2   1      259.44      260.41      2.96 o
  11   2   1       21.43       22.41      1.03 o
  12   2   1       22.74       24.08      1.06 o
  13   2   1        5.62        5.27      0.83 o
 -13   3   1        7.68        8.09      0.83 o
 -12   3   1       58.46       57.17      2.15 o
 -11   3   1       88.15       91.85      1.42 o
 -10   3   1       44.70       43.54      0.93 o
  -9   3   1      143.34      135.72      2.40 o
  -8   3   1       75.01       70.86      0.99 o
  -7   3   1      104.23       98.29      1.16 o
  -6   3   1      265.54      264.56      2.10 o
  -5   3   1      592.85      612.77      2.57 o
  -4   3   1      377.89      379.16      2.18 o
  -3   3   1        1.90        3.00      0.35 o
  -2   3   1      476.44      480.80      3.15 o
  -1   3   1       35.48       30.24      0.85 o
   0   3   1     1496.36     1509.99      5.02 o
   1   3   1      186.41      183.49      1.88 o
   2   3   1      157.07      175.85      1.73 o
   3   3   1      151.13      161.81      0.88 o
   4   3   1      181.18      203.39      1.35 o
   5   3   1      135.09      137.27      0.99 o
   6   3   1       93.03       96.72      0.83 o
   7   3   1      149.40      157.12      1.33 o
   8   3   1       92.37      103.49      1.47 o
   9   3   1       35.95       36.14      0.89 o
  10   3   1       80.57       83.26      1.16 o
  11   3   1       53.30       54.87      1.23 o
  12   3   1        1.96        2.69      0.75 o
  13   3   1       27.01       27.67      1.01 o
 -12   4   1        5.80        5.27      0.87 o
 -11   4   1       11.87       10.63      0.74 o
 -10   4   1        3.14        3.70      0.65 o
  -9   4   1      168.18      170.48      1.50 o
  -8   4   1       29.68       32.36      0.76 o
  -7   4   1       28.90       28.31      0.69 o
  -6   4   1      274.13      279.22      2.25 o
  -5   4   1       73.25       70.22      0.84 o
  -4   4   1       35.31       39.27      0.59 o
  -3   4   1       33.33       34.32      0.68 o
  -2   4   1       17.15       18.58      0.43 o
  -1   4   1      135.79      139.73      1.59 o
   0   4   1      195.14      206.08      2.31 o
   1   4   1       24.90       24.78      0.51 o
   2   4   1       77.07       86.81      1.00 o
   3   4   1      194.98      197.56      1.89 o
   4   4   1      118.58      112.13      0.91 o
   5   4   1       73.98       79.85      0.77 o
   6   4   1      152.64      152.80      1.86 o
   7   4   1      153.70      150.28      2.05 o
   8   4   1       51.58       51.67      1.23 o
   9   4   1      251.68      243.28      2.16 o
  10   4   1       23.22       17.93      0.85 o
  11   4   1        6.29        4.73      0.72 o
  12   4   1        5.67        6.27      0.89 o
 -11   5   1        8.85        9.23      0.97 o
 -10   5   1       29.56       29.10      0.92 o
  -9   5   1      161.86      157.48      1.59 o
  -8   5   1       10.86        9.17      0.66 o
  -7   5   1       21.75       22.42      0.74 o
  -6   5   1       17.20       17.65      0.64 o
  -5   5   1      661.30      648.91      2.27 o
  -4   5   1       96.92       96.20      0.85 o
  -3   5   1      348.68      356.44      3.67 o
  -2   5   1       65.28       67.53      1.02 o
  -1   5   1       14.49       18.04      0.47 o
   0   5   1       97.63       90.53      0.90 o
   1   5   1       19.95       18.14      0.55 o
   2   5   1      140.45      133.30      1.32 o
   3   5   1       47.44       48.06      0.82 o
   4   5   1       89.42       84.70      1.33 o
   5   5   1      615.27      588.08      4.65 o
   6   5   1      236.73      228.96      2.39 o
   7   5   1       54.22       53.50      0.96 o
   8   5   1       18.79       19.26      0.85 o
   9   5   1       25.84       22.46      0.92 o
  10   5   1        4.73        6.87      0.78 o
  11   5   1       21.89       21.88      0.91 o
 -10   6   1       47.31       52.13      1.75 o
  -9   6   1       49.74       53.89      1.43 o
  -8   6   1        9.51        9.59      0.79 o
  -7   6   1        5.49        6.96      0.75 o
  -6   6   1       49.53       46.60      1.26 o
  -5   6   1       86.69       85.25      1.71 o
  -4   6   1        8.10        9.60      0.74 o
  -3   6   1      224.12      222.28      4.04 o
  -2   6   1       29.89       29.53      0.86 o
  -1   6   1       95.49       97.82      1.69 o
   0   6   1       33.30       34.32      0.96 o
   1   6   1      237.95      228.96      2.95 o
   2   6   1       27.92       28.77      1.00 o
   3   6   1       58.65       59.34      1.04 o
   4   6   1       51.20       51.99      1.24 o
   5   6   1       48.05       49.63      2.07 o
   6   6   1       13.28       14.45      0.97 o
   7   6   1       16.52       17.03      0.89 o
   8   6   1        1.73        1.46      0.76 o
   9   6   1       85.07       90.76      1.54 o
  -8   7   1       28.78       28.14      1.44 o
  -7   7   1       39.09       39.54      1.29 o
  -6   7   1        9.32        9.73      0.89 o
  -5   7   1      214.85      224.79      3.76 o
  -4   7   1        5.68        4.29      0.93 o
  -3   7   1       29.21       27.05      0.99 o
  -2   7   1       12.21       11.61      0.88 o
  -1   7   1       30.40       27.31      0.97 o
   0   7   1      163.33      154.57      3.88 o
   1   7   1      114.23      106.70      1.60 o
   2   7   1        2.27        2.20      0.77 o
   3   7   1       24.70       21.22      1.08 o
   4   7   1       12.60       12.04      1.15 o
   5   7   1       43.52       46.03      1.62 o
   6   7   1       32.37       37.90      1.85 o
   7   7   1       11.54       12.51      1.20 o
  -4   8   1       15.43       15.68      1.16 o
  -3   8   1       27.97       28.90      1.24 o
  -2   8   1        9.03       10.08      0.91 o
  -1   8   1       88.06       81.68      2.14 o
   0   8   1       54.69       56.95      1.98 o
   1   8   1       44.84       48.12      2.22 o
   2   8   1        0.06        0.01      0.81 o
   3   8   1        1.40        1.89      1.03 o
   4   8   1       14.75       14.01      1.71 o
 -14   0   2        6.92        7.13      1.04 o
 -13   0   2       91.94       87.04      4.28 o
 -12   0   2       79.49       71.16      3.08 o
 -11   0   2       34.81       32.13      3.00 o
 -10   0   2       25.59       17.42      2.70 o
  -9   0   2        0.59        0.56      2.20 o
  -8   0   2      404.58      466.99     18.32 o
  -7   0   2       77.34       80.97      1.28 o
  -6   0   2       22.20       18.82      0.98 o
  -5   0   2      999.74     1023.42      8.28 o
  -4   0   2      527.22      567.04     10.27 o
  -3   0   2     1911.89     1755.38      7.35 o
  -2   0   2       88.39       87.50      1.85 o
  -1   0   2       84.59       84.19      1.47 o
   0   0   2     5125.43     4042.84     15.04 o
   1   0   2     3322.53     2938.39     20.67 o
   2   0   2      796.41      764.60      6.00 o
   3   0   2      551.01      526.17      8.43 o
   4   0   2       20.88       22.20      1.14 o
   5   0   2      528.92      562.69     24.81 o
   6   0   2      108.51      107.14      2.13 o
   7   0   2      181.53      173.65      2.70 o
   8   0   2       91.33       91.23      2.40 o
   9   0   2     1383.65     1377.84      7.86 o
  10   0   2      929.88      898.03      6.84 o
  11   0   2       25.29       28.05      3.95 o
  12   0   2       54.02       52.57      2.45 o
  13   0   2      116.69      115.07      3.30 o
 -14   1   2       67.37       67.90      1.56 o
 -13   1   2       21.65       21.27      1.10 o
 -12   1   2       85.37       81.64      1.57 o
 -11   1   2       48.22       43.52      1.33 o
 -10   1   2      177.54      171.95      2.31 o
  -9   1   2      136.44      136.47      1.47 o
  -8   1   2      144.75      134.32      2.24 o
  -7   1   2        4.03        5.29      0.63 o
  -6   1   2     1006.46     1069.79      5.44 o
  -5   1   2      681.03      738.67      6.05 o
  -4   1   2     1406.79     1388.94      8.62 o
  -3   1   2       43.33       39.65      0.50 o
  -2   1   2      166.47      156.98      1.83 o
  -1   1   2     1980.21     1870.09      8.18 o
   0   1   2     5616.41     4988.92     65.69 o
   1   1   2     2095.00     1965.41      8.24 o
   2   1   2      514.27      541.35      5.00 o
   3   1   2      942.36      953.33      6.77 o
   4   1   2      824.93      867.96      3.95 o
   5   1   2      261.13      283.38      2.26 o
   6   1   2      443.14      464.56      2.50 o
   7   1   2      218.97      226.67      2.62 o
   8   1   2       91.05       89.51      1.16 o
   9   1   2       82.25       86.91      1.78 o
  10   1   2      210.80      209.03      1.86 o
  11   1   2      132.27      132.18      1.63 o
  12   1   2       84.03       83.81      1.81 o
  13   1   2       13.07       11.42      0.96 o
 -14   2   2      116.55      125.85      4.23 o
 -13   2   2       27.41       28.84      1.18 o
 -12   2   2       24.35       22.68      1.58 o
 -11   2   2      250.06      228.52      2.55 o
 -10   2   2        2.03        2.99      0.58 o
  -9   2   2      121.88      123.43      1.19 o
  -8   2   2       98.89      104.15      1.06 o
  -7   2   2      141.71      144.61      1.24 o
  -6   2   2      145.68      153.60      1.50 o
  -5   2   2      311.84      329.09      1.50 o
  -4   2   2      660.93      677.65      4.08 o
  -3   2   2      440.65      441.96      1.85 o
  -2   2   2     1324.18     1291.19      7.40 o
  -1   2   2      285.45      269.46      2.09 o
   0   2   2     2539.60     2439.97     12.25 o
   1   2   2      483.04      494.52      3.67 o
   2   2   2      194.53      186.57      2.29 o
   3   2   2     1890.73     1941.69      7.56 o
   4   2   2     1095.69     1151.21      2.93 o
   5   2   2      182.01      212.92      3.05 o
   6   2   2      335.59      353.86      2.87 o
   7   2   2       23.91       20.16      0.74 o
   8   2   2      178.33      181.63      1.70 o
   9   2   2      223.49      218.29      1.92 o
  10   2   2       60.46       58.15      1.20 o
  11   2   2       57.86       58.75      1.34 o
  12   2   2        8.66        9.34      0.90 o
  13   2   2        0.05       -0.26      0.81 o
 -13   3   2       10.27       11.30      0.99 o
 -12   3   2       46.51       48.51      1.16 o
 -11   3   2      127.65      119.67      2.01 o
 -10   3   2       57.23       53.69      1.10 o
  -9   3   2      319.91      314.30      2.99 o
  -8   3   2       74.76       70.54      0.91 o
  -7   3   2       34.36       37.29      0.68 o
  -6   3   2      101.44      108.26      0.95 o
  -5   3   2      149.03      154.89      1.01 o
  -4   3   2       18.01       16.73      0.47 o
  -3   3   2      127.95      135.99      1.18 o
  -2   3   2      526.99      546.81      3.88 o
  -1   3   2      272.46      279.08      1.79 o
   0   3   2      303.63      311.15      1.88 o
   1   3   2       78.01       77.92      0.81 o
   2   3   2      464.08      480.36      5.28 o
   3   3   2       78.19       90.24      0.71 o
   4   3   2      237.82      274.61      1.50 o
   5   3   2       39.95       39.48      0.64 o
   6   3   2       81.89       85.00      1.74 o
   7   3   2      154.74      143.93      2.59 o
   8   3   2       53.11       46.34      1.04 o
   9   3   2       77.40       75.83      1.49 o
  10   3   2       21.65       20.25      0.78 o
  11   3   2       25.40       21.87      1.19 o
  12   3   2        5.90        5.19      0.79 o
  13   3   2        4.63        4.07      0.83 o
 -12   4   2        2.41        1.67      0.85 o
 -11   4   2        1.93        1.15      0.77 o
 -10   4   2       86.22       88.61      1.56 o
  -9   4   2      168.04      170.46      2.07 o
  -8   4   2      176.06      179.95      2.41 o
  -7   4   2      453.05      450.93      3.92 o
  -6   4   2      461.12      462.69      1.64 o
  -5   4   2      168.37      162.41      1.09 o
  -4   4   2      101.97      101.19      0.85 o
  -3   4   2      209.53      218.38      1.90 o
  -2   4   2        6.13        6.02      0.30 o
  -1   4   2      284.41      283.68      2.41 o
   0   4   2       78.42       86.08      0.95 o
   1   4   2      112.91      121.52      1.06 o
   2   4   2      127.76      124.10      0.90 o
   3   4   2      166.23      179.28      1.41 o
   4   4   2       67.09       63.82      0.75 o
   5   4   2      116.06      116.56      2.61 o
   6   4   2      105.20      104.12      1.36 o
   7   4   2       82.39       70.41      1.26 o
   8   4   2      393.59      390.20      3.01 o
   9   4   2       33.13       28.99      0.94 o
  10   4   2       14.37       14.30      0.81 o
  11   4   2        4.34        3.98      0.81 o
  12   4   2       52.57       51.76      1.34 o
 -11   5   2       37.84       40.14      1.30 o
 -10   5   2      114.91      122.34      1.74 o
  -9   5   2       30.23       32.91      0.89 o
  -8   5   2       43.17       40.32      0.93 o
  -7   5   2       84.85       85.40      1.19 o
  -6   5   2      108.25      105.74      1.12 o
  -5   5   2      140.28      135.30      1.03 o
  -4   5   2      140.67      139.60      1.07 o
  -3   5   2      567.12      583.00      2.93 o
  -2   5   2       99.82       91.78      0.94 o
  -1   5   2      221.86      222.53      2.39 o
   0   5   2       10.13        9.31      0.57 o
   1   5   2      486.44      471.10      3.08 o
   2   5   2       45.50       45.93      0.82 o
   3   5   2      120.09      121.69      1.24 o
   4   5   2       24.57       23.14      0.79 o
   5   5   2       89.45       90.48      1.33 o
   6   5   2      118.42      120.89      1.41 o
   7   5   2       26.29       25.92      0.87 o
   8   5   2      100.62       97.27      1.78 o
   9   5   2       18.89       18.32      0.86 o
  10   5   2       21.80       20.76      0.90 o
  11   5   2        7.64        8.26      0.79 o
 -10   6   2       31.18       29.65      1.19 o
  -9   6   2       18.39       20.36      1.10 o
  -8   6   2      109.29      104.61      1.82 o
  -7   6   2        3.61        3.52      0.72 o
  -6   6   2       51.11       54.77      1.78 o
  -5   6   2       12.63       12.94      0.86 o
  -4   6   2      118.77      110.33      1.65 o
  -3   6   2       97.12       91.02      2.30 o
  -2   6   2       37.63       35.39      0.86 o
  -1   6   2      104.30      106.81      1.47 o
   0   6   2       11.08       10.82      0.75 o
   1   6   2      181.41      177.92      3.63 o
   2   6   2      116.25      111.84      2.46 o
   3   6   2      262.69      243.07      6.57 o
   4   6   2        0.42        0.26      0.74 o
   5   6   2        0.56        0.54      0.85 o
   6   6   2      117.65      117.50      1.76 o
   7   6   2       48.45       49.13      1.20 o
   8   6   2        8.43        9.55      0.84 o
   9   6   2       13.64       14.03      0.89 o
  -8   7   2       76.43       84.78      2.00 o
  -7   7   2       33.31       35.50      1.52 o
  -6   7   2       29.56       26.73      1.48 o
  -5   7   2       48.23       48.02      1.30 o
  -4   7   2        7.39        7.88      0.73 o
  -3   7   2        1.13        0.95      0.69 o
  -2   7   2       42.90       41.89      0.97 o
  -1   7   2        9.45        9.87      0.81 o
   0   7   2      256.67      254.65      5.47 o
   1   7   2      130.92      113.65      2.49 o
   2   7   2        0.94        0.63      0.94 o
   3   7   2       40.91       41.55      1.57 o
   4   7   2        2.93        2.40      1.01 o
   5   7   2        1.88        2.04      1.01 o
   6   7   2       11.92       12.91      1.29 o
   7   7   2       65.29       62.69      2.17 o
  -4   8   2       30.02       31.62      1.54 o
  -3   8   2       33.94       32.39      1.36 o
  -2   8   2       63.64       68.34      1.73 o
  -1   8   2       30.88       30.76      1.42 o
   0   8   2       13.50       12.91      0.97 o
   1   8   2       54.18       55.65      1.44 o
   2   8   2       85.52       83.94      1.93 o
   3   8   2       10.27       12.07      1.30 o
 -14   0   3       25.67       30.82      1.82 o
 -13   0   3       21.67       14.04      2.96 o
 -12   0   3       26.56       25.65      1.48 o
 -11   0   3       45.88       42.05      1.55 o
 -10   0   3      154.47      142.38      4.30 o
  -9   0   3      185.49      172.80      4.31 o
  -8   0   3       82.54       80.17      8.54 o
  -7   0   3      513.10      549.47     12.64 o
  -6   0   3      680.74      706.07     11.59 o
  -5   0   3      542.31      517.48      7.22 o
  -4   0   3      983.77     1007.56      4.79 o
  -3   0   3       37.39       40.37      0.82 o
  -2   0   3     1758.99     1675.51      7.16 o
  -1   0   3     1182.66     1111.96      7.66 o
   0   0   3      235.64      216.90      1.53 o
   1   0   3      199.49      194.80      5.25 o
   2   0   3       19.49       19.04      0.69 o
   3   0   3       11.65       12.14      0.68 o
   4   0   3      499.19      518.88      3.48 o
   5   0   3        0.88        4.14      1.31 o
   6   0   3        5.85        5.83      1.34 o
   7   0   3       57.99       55.96      1.85 o
   8   0   3        7.08        6.41      1.45 o
   9   0   3        9.40       10.58      1.88 o
  10   0   3       11.02       11.39      1.83 o
  11   0   3       19.23       18.15      1.86 o
  12   0   3       16.59       18.53      2.02 o
  13   0   3       88.23       87.62      2.26 o
 -14   1   3        4.17        5.41      1.39 o
 -13   1   3        1.61        1.18      0.84 o
 -12   1   3       21.26       20.99      1.03 o
 -11   1   3      263.99      244.13      2.27 o
 -10   1   3       92.20       95.51      1.49 o
  -9   1   3       13.92       13.70      0.73 o
  -8   1   3       48.47       51.92      0.74 o
  -7   1   3      152.45      166.81      1.73 o
  -6   1   3      483.32      511.40      3.72 o
  -5   1   3      211.90      224.25      1.13 o
  -4   1   3      189.30      186.50      2.00 o
  -3   1   3       55.23       55.90      0.53 o
  -2   1   3     1758.69     1684.97      5.10 o
  -1   1   3     3061.50     2854.98     21.59 o
   0   1   3       92.76       97.52      1.56 o
   1   1   3      202.55      208.58      2.25 o
   2   1   3     2451.40     2373.68      9.12 o
   3   1   3      520.90      547.24      4.98 o
   4   1   3      216.60      240.10      1.90 o
   5   1   3      228.79      236.85      1.47 o
   6   1   3       24.15       24.86      0.83 o
   7   1   3      404.75      400.32      2.23 o
   8   1   3       47.00       47.20      0.99 o
   9   1   3       35.50       34.92      1.21 o
  10   1   3        0.18        0.10      0.78 o
  11   1   3      100.51      101.15      2.59 o
  12   1   3      121.50      126.62      1.68 o
  13   1   3       52.50       49.59      1.47 o
 -14   2   3       37.70       38.90      1.73 o
 -13   2   3       30.34       28.02      1.53 o
 -12   2   3        8.18        9.45      0.95 o
 -11   2   3       20.85       18.37      1.03 o
 -10   2   3      221.10      209.23      2.85 o
  -9   2   3       35.58       36.22      0.81 o
  -8   2   3      143.19      139.24      1.20 o
  -7   2   3       62.85       62.74      0.85 o
  -6   2   3      509.69      516.96      3.31 o
  -5   2   3      406.84      428.42      1.56 o
  -4   2   3      512.21      524.99      3.88 o
  -3   2   3     1379.06     1408.43      8.99 o
  -2   2   3     1114.43     1181.19      7.38 o
  -1   2   3      448.20      490.99      3.34 o
   0   2   3       68.45       78.17      1.04 o
   1   2   3      308.27      301.52      1.99 o
   2   2   3      138.32      134.11      1.36 o
   3   2   3      287.22      316.23      1.57 o
   4   2   3       12.67       11.45      0.40 o
   5   2   3      122.58      139.35      1.61 o
   6   2   3      601.80      622.85      2.39 o
   7   2   3       74.33       79.01      1.07 o
   8   2   3        5.48        5.71      0.70 o
   9   2   3       37.88       35.93      1.01 o
  10   2   3       35.97       35.51      1.15 o
  11   2   3       20.18       21.59      0.95 o
  12   2   3        8.75        9.61      0.84 o
  13   2   3       60.06       65.74      1.49 o
 -13   3   3       36.31       38.92      1.67 o
 -12   3   3       32.32       30.17      1.19 o
 -11   3   3       71.91       72.49      1.53 o
 -10   3   3       28.00       26.25      0.74 o
  -9   3   3      111.02      108.39      1.32 o
  -8   3   3      147.16      145.02      1.56 o
  -7   3   3        0.44        1.08      0.46 o
  -6   3   3      252.46      248.32      1.61 o
  -5   3   3       33.18       32.41      0.56 o
  -4   3   3       46.81       51.57      0.62 o
  -3   3   3      125.52      123.86      1.14 o
  -2   3   3      198.76      204.59      1.73 o
  -1   3   3      365.44      391.71      2.19 o
   0   3   3      802.50      817.99      4.73 o
   1   3   3      456.34      442.19      2.46 o
   2   3   3       91.07      105.54      1.10 o
   3   3   3      118.65      118.03      1.30 o
   4   3   3      187.00      187.54      1.94 o
   5   3   3      135.10      134.41      1.42 o
   6   3   3       15.67       14.20      0.51 o
   7   3   3      152.23      140.10      2.12 o
   8   3   3       67.37       62.01      1.20 o
   9   3   3      177.09      181.90      2.17 o
  10   3   3       23.48       29.54      0.89 o
  11   3   3       19.92       21.24      1.01 o
  12   3   3       19.74       19.60      1.03 o
 -12   4   3       21.60       21.28      1.12 o
 -11   4   3       14.75       16.57      0.91 o
 -10   4   3      100.26      104.24      1.77 o
  -9   4   3      101.82      109.67      1.72 o
  -8   4   3       86.50       87.24      2.03 o
  -7   4   3      179.75      180.10      1.67 o
  -6   4   3       61.56       58.28      0.70 o
  -5   4   3      582.18      592.15      4.08 o
  -4   4   3      190.80      199.25      2.84 o
  -3   4   3       79.01       75.44      0.77 o
  -2   4   3       70.94       74.99      1.21 o
  -1   4   3       36.79       37.12      0.68 o
   0   4   3      352.20      359.41      3.33 o
   1   4   3      230.13      223.06      2.29 o
   2   4   3       15.84       14.34      0.70 o
   3   4   3       81.60       86.41      1.00 o
   4   4   3       14.51       14.73      0.70 o
   5   4   3       11.53       10.01      0.69 o
   6   4   3      106.87      107.61      1.61 o
   7   4   3      176.43      188.43      2.24 o
   8   4   3      121.64      122.71      1.91 o
   9   4   3       48.58       48.90      1.09 o
  10   4   3       30.39       26.90      0.96 o
  11   4   3        0.50        0.22      0.79 o
 -11   5   3       35.54       39.72      1.28 o
 -10   5   3       53.03       57.08      1.25 o
  -9   5   3        7.53        8.46      0.81 o
  -8   5   3        5.94        6.78      0.63 o
  -7   5   3       52.14       56.18      0.90 o
  -6   5   3        2.64        2.67      0.53 o
  -5   5   3       16.34       17.27      0.55 o
  -4   5   3       13.51       11.81      0.61 o
  -3   5   3        9.69        9.19      0.60 o
  -2   5   3       63.89       66.89      0.92 o
  -1   5   3       82.63       84.06      0.99 o
   0   5   3      106.34      108.22      1.17 o
   1   5   3       82.78       74.10      1.05 o
   2   5   3      125.99      130.20      1.42 o
   3   5   3      117.47      121.05      1.39 o
   4   5   3      376.97      362.99      3.45 o
   5   5   3      138.97      126.52      1.63 o
   6   5   3       34.00       33.85      1.05 o
   7   5   3       16.35       13.75      0.79 o
   8   5   3       28.91       31.12      1.01 o
   9   5   3        9.27        9.36      0.81 o
  10   5   3       27.07       30.18      1.01 o
 -10   6   3       10.50       10.15      0.97 o
  -9   6   3       73.54       78.10      1.62 o
  -8   6   3      106.02      105.74      1.82 o
  -7   6   3        7.58        6.50      0.97 o
  -6   6   3       16.48       13.96      1.15 o
  -5   6   3      101.89      101.30      1.69 o
  -4   6   3      167.42      158.90      3.52 o
  -3   6   3       25.72       22.77      0.86 o
  -2   6   3       64.28       63.56      1.43 o
  -1   6   3       88.38       77.51      1.23 o
   0   6   3       21.48       17.84      0.83 o
   1   6   3       74.32       69.27      1.72 o
   2   6   3        4.06        4.14      0.81 o
   3   6   3      148.99      149.62      1.69 o
   4   6   3       22.78       20.71      0.95 o
   5   6   3      110.23      105.57      2.34 o
   6   6   3       29.58       27.27      1.16 o
   7   6   3       17.97       16.88      1.00 o
   8   6   3       49.79       49.09      1.24 o
   9   6   3       76.26       77.52      1.64 o
  -8   7   3        0.52        1.22      1.06 o
  -7   7   3       42.72       41.27      1.62 o
  -6   7   3       31.30       30.17      1.46 o
  -5   7   3        4.05        4.05      0.99 o
  -4   7   3       34.30       32.39      1.09 o
  -3   7   3       44.77       43.13      1.49 o
  -2   7   3      111.54      105.41      2.55 o
  -1   7   3        5.87        7.86      0.80 o
   0   7   3      117.96      116.90      3.26 o
   1   7   3       18.68       18.90      1.10 o
   2   7   3        5.59        4.57      0.97 o
   3   7   3       28.01       24.75      1.41 o
   4   7   3       32.83       34.76      1.49 o
   5   7   3       24.06       22.01      1.38 o
   6   7   3       11.72        9.17      1.14 o
  -3   8   3       52.84       59.40      2.25 o
  -2   8   3        2.93        2.80      1.02 o
  -1   8   3       63.31       64.14      1.86 o
   0   8   3       41.32       46.60      2.05 o
   1   8   3       64.51       64.60      1.93 o
   2   8   3       29.25       31.76      1.27 o
 -14   0   4       18.97       17.38      1.62 o
 -13   0   4        6.35        7.32      1.80 o
 -12   0   4       10.87        7.56      2.19 o
 -11   0   4        3.95        4.82      0.99 o
 -10   0   4      167.47      170.65      2.36 o
  -9   0   4       49.59       47.88      2.85 o
  -8   0   4        0.00        3.95      2.27 o
  -7   0   4      363.87      396.64     13.75 o
  -6   0   4       71.82       76.35      1.95 o
  -5   0   4     1869.29     1930.20      5.51 o
  -4   0   4        8.28        8.41      0.64 o
  -3   0   4       94.95       83.75      0.93 o
  -2   0   4     1810.92     1749.73      9.68 o
  -1   0   4      505.72      532.63      7.33 o
   0   0   4      616.95      602.31      9.89 o
   1   0   4      764.66      700.80      8.81 o
   2   0   4        4.44        8.16      0.79 o
   3   0   4       83.24       88.80      1.53 o
   4   0   4        2.85        3.60      1.29 o
   5   0   4        2.58        1.57      1.25 o
   6   0   4      193.54      198.70      2.78 o
   7   0   4      127.50      132.15      2.77 o
   8   0   4      169.95      167.63      3.03 o
   9   0   4      289.51      291.43      3.99 o
  10   0   4      493.78      495.42      8.71 o
  11   0   4       45.51       43.76      2.87 o
  12   0   4       82.29       85.08      2.86 o
  13   0   4        2.20        4.48      1.14 o
 -14   1   4       26.09       24.51      1.42 o
 -13   1   4       44.51       38.53      1.61 o
 -12   1   4      129.97      128.45      3.04 o
 -11   1   4       70.34       62.97      1.50 o
 -10   1   4       77.28       73.90      1.31 o
  -9   1   4      383.47      394.35      4.09 o
  -8   1   4      124.76      127.47      2.64 o
  -7   1   4       53.06       55.38      1.05 o
  -6   1   4       40.26       35.67      0.71 o
  -5   1   4      311.22      298.69      2.24 o
  -4   1   4       22.80       27.23      0.62 o
  -3   1   4       86.72       97.97      0.89 o
  -2   1   4      834.89      832.94      3.66 o
  -1   1   4     1201.90     1197.09      6.03 o
   0   1   4      415.60      424.31      6.06 o
   1   1   4     1831.36     1814.78      7.79 o
   2   1   4       74.55       69.49      0.58 o
   3   1   4      101.60       98.64      0.90 o
   4   1   4      642.80      689.73      4.38 o
   5   1   4      167.07      172.78      1.10 o
   6   1   4       32.38       35.43      0.86 o
   7   1   4      115.37      113.99      1.35 o
   8   1   4       18.85       20.34      0.83 o
   9   1   4      271.27      268.28      2.74 o
  10   1   4       77.76       77.02      1.31 o
  11   1   4       19.20       20.97      0.94 o
  12   1   4       16.03       15.94      0.94 o
  13   1   4       14.14       13.81      0.90 o
 -14   2   4       36.53       33.00      2.33 o
 -13   2   4       20.54       20.02      1.54 o
 -12   2   4       13.14       12.48      1.35 o
 -11   2   4       16.56       13.37      0.90 o
 -10   2   4      327.31      312.15      3.50 o
  -9   2   4        0.98        0.96      0.56 o
  -8   2   4      129.43      134.87      1.21 o
  -7   2   4      116.40      115.67      1.19 o
  -6   2   4      376.76      374.77      2.32 o
  -5   2   4      131.14      146.81      1.10 o
  -4   2   4      790.55      814.30      3.86 o
  -3   2   4      754.68      817.77      3.02 o
  -2   2   4      372.49      363.72      2.61 o
  -1   2   4      243.40      264.70      2.44 o
   0   2   4      301.14      290.40      2.43 o
   1   2   4      302.93      316.29      1.65 o
   2   2   4      297.37      286.89      1.06 o
   3   2   4      127.38      136.99      0.80 o
   4   2   4      738.36      788.17      3.50 o
   5   2   4       52.49       51.83      0.66 o
   6   2   4      118.34      135.49      1.02 o
   7   2   4       44.91       44.48      0.73 o
   8   2   4       40.43       36.18      0.93 o
   9   2   4       88.00       87.91      1.92 o
  10   2   4       37.42       35.36      1.02 o
  11   2   4       42.53       42.62      1.12 o
  12   2   4       76.10       81.43      1.46 o
 -13   3   4       46.77       49.25      1.77 o
 -12   3   4        2.54        1.87      1.14 o
 -11   3   4       23.33       23.68      0.83 o
 -10   3   4       37.65       38.81      0.94 o
  -9   3   4       59.60       54.89      1.01 o
  -8   3   4      218.96      215.95      1.83 o
  -7   3   4      191.88      190.68      1.63 o
  -6   3   4      376.41      373.64      3.07 o
  -5   3   4      162.81      163.28      0.95 o
  -4   3   4      232.53      246.33      2.14 o
  -3   3   4      239.77      245.40      2.83 o
  -2   3   4      419.20      442.13      4.85 o
  -1   3   4     1034.61     1119.19      4.89 o
   0   3   4      247.86      248.25      2.80 o
   1   3   4      843.58      853.68      4.41 o
   2   3   4      245.29      250.45      1.95 o
   3   3   4     1050.32     1143.04      6.06 o
   4   3   4      145.67      155.58      1.34 o
   5   3   4       11.16       10.66      0.49 o
   6   3   4        2.46        2.43      0.47 o
   7   3   4        5.17        2.63      0.58 o
   8   3   4      301.44      285.10      2.78 o
   9   3   4        9.46        9.36      0.73 o
  10   3   4        8.77        7.65      0.80 o
  11   3   4        5.54        6.25      0.81 o
  12   3   4       27.36       27.49      1.11 o
 -12   4   4        5.19        4.67      1.16 o
 -11   4   4       14.62       16.41      0.82 o
 -10   4   4       79.04       83.28      1.61 o
  -9   4   4       73.00       78.28      1.19 o
  -8   4   4      170.66      175.98      1.58 o
  -7   4   4      137.33      136.00      1.35 o
  -6   4   4       54.66       53.24      0.74 o
  -5   4   4      251.77      253.29      2.44 o
  -4   4   4        5.38        6.21      0.45 o
  -3   4   4       25.91       27.45      0.57 o
  -2   4   4        3.93        3.83      0.31 o
  -1   4   4        2.68        4.45      0.52 o
   0   4   4      514.74      502.27      3.47 o
   1   4   4      429.86      424.95      3.37 o
   2   4   4      251.87      251.07      1.80 o
   3   4   4      392.92      371.63      3.24 o
   4   4   4      285.41      280.90      1.75 o
   5   4   4       44.67       44.21      0.96 o
   6   4   4       38.03       37.84      1.10 o
   7   4   4      188.09      165.34      1.87 o
   8   4   4       25.64       23.11      0.96 o
   9   4   4       30.21       34.88      1.11 o
  10   4   4       86.50       92.29      1.42 o
  11   4   4       17.87       19.18      1.01 o
 -11   5   4        2.04        2.05      0.72 o
 -10   5   4       19.22       21.19      0.87 o
  -9   5   4       42.81       44.83      0.96 o
  -8   5   4       23.88       23.98      0.84 o
  -7   5   4       39.86       38.46      1.03 o
  -6   5   4       12.96       11.54      0.75 o
  -5   5   4       16.38       14.88      0.64 o
  -4   5   4      358.72      351.35      2.21 o
  -3   5   4       35.75       36.87      0.79 o
  -2   5   4       87.67       89.21      1.28 o
  -1   5   4        5.58        4.93      0.61 o
   0   5   4       32.80       33.12      0.97 o
   1   5   4      296.50      302.20      4.63 o
   2   5   4      349.56      328.06      2.15 o
   3   5   4       71.23       66.14      1.38 o
   4   5   4      126.92      131.58      1.89 o
   5   5   4       69.25       59.57      1.20 o
   6   5   4      142.79      135.49      2.21 o
   7   5   4        9.04       11.34      0.84 o
   8   5   4       42.80       46.61      1.10 o
   9   5   4        9.94        9.31      0.81 o
  10   5   4       34.27       34.91      1.08 o
 -10   6   4       14.94       15.27      1.01 o
  -9   6   4       44.18       47.27      1.38 o
  -8   6   4       10.91       12.10      1.02 o
  -7   6   4       39.27       36.30      1.47 o
  -6   6   4        0.01        0.23      0.85 o
  -5   6   4      114.74      102.81      1.45 o
  -4   6   4       18.48       16.92      0.90 o
  -3   6   4      276.79      271.34      3.78 o
  -2   6   4        2.55        1.31      0.64 o
  -1   6   4        5.92        5.09      0.75 o
   0   6   4      156.03      149.91      2.79 o
   1   6   4       60.57       59.83      1.37 o
   2   6   4      169.33      160.81      1.72 o
   3   6   4       13.00       10.15      0.85 o
   4   6   4      116.86      112.59      1.52 o
   5   6   4        4.63        3.74      0.84 o
   6   6   4       43.86       41.14      1.18 o
   7   6   4       14.80       13.60      0.96 o
   8   6   4       65.24       63.46      1.37 o
  -7   7   4        1.84        0.40      0.96 o
  -6   7   4       40.34       44.14      1.44 o
  -5   7   4        0.32        1.09      0.94 o
  -4   7   4       12.63       12.52      0.87 o
  -3   7   4        7.00        5.23      0.83 o
  -2   7   4       20.43       20.11      1.54 o
  -1   7   4       74.77       79.81      1.41 o
   0   7   4       97.84       95.60      1.69 o
   1   7   4       77.97       74.10      2.63 o
   2   7   4       28.58       28.82      1.22 o
   3   7   4       10.80       10.05      1.04 o
   4   7   4        5.07        4.78      1.11 o
   5   7   4        7.37        6.66      1.05 o
   6   7   4       17.71       18.32      1.33 o
  -2   8   4        0.17        0.85      0.78 o
  -1   8   4       21.15       22.95      1.38 o
   0   8   4       23.00       23.10      1.18 o
   1   8   4       35.44       36.43      1.37 o
 -14   0   5        0.91        1.31      1.20 o
 -13   0   5        5.47        7.58      2.69 o
 -12   0   5        4.59        7.47      1.36 o
 -11   0   5       29.16       18.78      2.94 o
 -10   0   5        7.69       12.46      2.26 o
  -9   0   5      411.08      408.48      3.07 o
  -8   0   5       39.37       41.59      1.47 o
  -7   0   5      463.98      491.06      4.33 o
  -6   0   5      109.96      113.78      3.07 o
  -5   0   5        2.38        2.86      0.29 o
  -4   0   5      214.92      226.22      3.22 o
  -3   0   5       16.34       15.71      0.66 o
  -2   0   5      872.62      780.49     14.45 o
  -1   0   5       68.33       72.13      2.80 o
   0   0   5        0.20       -0.57      1.32 o
   1   0   5        1.42        7.37      0.92 o
   2   0   5       87.48       93.13      1.52 o
   3   0   5      106.69      106.42      1.92 o
   4   0   5        0.81        1.17      1.16 o
   5   0   5      312.41      332.17      3.43 o
   6   0   5      132.53      143.52      2.63 o
   7   0   5       15.09       12.39      1.62 o
   8   0   5       93.59       92.63      3.59 o
   9   0   5        5.86        5.53      1.64 o
  10   0   5       90.86       96.06      2.75 o
  11   0   5        0.28        1.08      1.58 o
  12   0   5       31.90       33.07      1.41 o
 -14   1   5        8.22        9.66      1.22 o
 -13   1   5       13.80       15.12      1.35 o
 -12   1   5       73.84       70.46      1.88 o
 -11   1   5        7.52        8.33      1.22 o
 -10   1   5      119.05      121.68      1.71 o
  -9   1   5       38.44       38.07      0.86 o
  -8   1   5      264.44      264.02      3.27 o
  -7   1   5        9.70        9.18      0.42 o
  -6   1   5       53.10       49.81      0.94 o
  -5   1   5       41.32       44.13      0.97 o
  -4   1   5       88.11       90.21      1.05 o
  -3   1   5      142.24      156.15      1.27 o
  -2   1   5      290.37      314.17      2.60 o
  -1   1   5      562.79      589.40      2.13 o
   0   1   5      304.42      332.16      1.64 o
   1   1   5      403.72      370.94      4.12 o
   2   1   5      474.66      486.71      4.06 o
   3   1   5       17.76       14.49      0.61 o
   4   1   5       24.46       23.88      0.41 o
   5   1   5      300.85      301.44      2.82 o
   6   1   5       90.31       89.76      1.68 o
   7   1   5        3.23        3.10      0.65 o
   8   1   5       68.10       64.85      1.09 o
   9   1   5      173.02      172.32      2.76 o
  10   1   5        8.66        9.81      0.81 o
  11   1   5       60.09       64.60      1.30 o
  12   1   5       16.45       18.54      1.16 o
 -14   2   5        8.06        9.73      1.33 o
 -13   2   5       77.02       74.05      2.20 o
 -12   2   5       24.99       25.37      1.13 o
 -11   2   5       32.55       30.26      1.14 o
 -10   2   5      198.13      205.02      3.56 o
  -9   2   5      173.40      165.55      1.54 o
  -8   2   5       29.49       27.34      0.66 o
  -7   2   5      100.56       96.99      0.89 o
  -6   2   5      190.45      183.97      1.47 o
  -5   2   5      419.45      398.65      3.52 o
  -4   2   5      486.84      480.86      3.30 o
  -3   2   5      744.35      797.81      5.07 o
  -2   2   5     1056.66     1123.97      4.63 o
  -1   2   5      130.24      147.07      1.01 o
   0   2   5      442.36      478.87      3.65 o
   1   2   5      218.90      208.93      2.41 o
   2   2   5       11.11       11.04      0.41 o
   3   2   5      487.46      504.17      2.35 o
   4   2   5      206.94      209.59      1.00 o
   5   2   5      246.10      264.75      1.92 o
   6   2   5       76.87       70.87      0.85 o
   7   2   5       50.32       43.21      0.96 o
   8   2   5       82.06       78.62      1.26 o
   9   2   5       37.98       39.34      1.38 o
  10   2   5       26.03       26.01      0.96 o
  11   2   5      118.64      123.78      1.92 o
  12   2   5        5.39        5.02      1.00 o
 -13   3   5       15.89       16.55      1.65 o
 -12   3   5        6.44        4.45      0.84 o
 -11   3   5       68.65       67.51      1.39 o
 -10   3   5      145.27      138.53      1.59 o
  -9   3   5      447.87      428.48      5.52 o
  -8   3   5       29.11       26.27      0.81 o
  -7   3   5      113.91      106.80      2.03 o
  -6   3   5       50.51       54.95      0.63 o
  -5   3   5      196.98      212.46      1.78 o
  -4   3   5      450.99      486.36      4.12 o
  -3   3   5        9.04       11.42      0.34 o
  -2   3   5      263.82      282.46      2.83 o
  -1   3   5       77.56       76.90      1.25 o
   0   3   5      346.36      352.60      2.62 o
   1   3   5      210.74      203.49      1.37 o
   2   3   5      714.83      732.96      3.93 o
   3   3   5      158.61      165.07      1.09 o
   4   3   5        8.57        7.42      0.41 o
   5   3   5       54.41       50.17      0.64 o
   6   3   5       45.67       47.70      0.92 o
   7   3   5       60.32       62.06      1.23 o
   8   3   5       49.38       47.94      1.14 o
   9   3   5        0.85        1.55      0.70 o
  10   3   5       63.68       66.12      1.92 o
  11   3   5       63.66       72.46      1.63 o
 -12   4   5       29.10       31.04      1.57 o
 -11   4   5       91.07       90.86      1.52 o
 -10   4   5      143.42      144.72      1.99 o
  -9   4   5       17.92       21.59      0.84 o
  -8   4   5       15.09       16.18      0.72 o
  -7   4   5       90.22       92.73      1.16 o
  -6   4   5       44.34       47.54      1.16 o
  -5   4   5       14.40       14.32      0.51 o
  -4   4   5       31.66       30.55      0.67 o
  -3   4   5       23.88       27.85      0.54 o
  -2   4   5      134.90      139.03      2.39 o
  -1   4   5       43.44       44.79      0.95 o
   0   4   5      109.83      109.37      1.86 o
   1   4   5      148.06      142.69      2.66 o
   2   4   5      196.27      194.81      1.65 o
   3   4   5      127.76      121.75      1.37 o
   4   4   5      125.30      117.50      1.25 o
   5   4   5      155.80      163.17      1.96 o
   6   4   5       34.38       29.60      0.97 o
   7   4   5       82.94       78.85      1.37 o
   8   4   5       14.24       15.49      0.96 o
   9   4   5        7.31        7.47      1.08 o
  10   4   5       41.24       37.68      1.42 o
 -11   5   5       12.25       12.95      0.92 o
 -10   5   5       78.96       90.66      1.56 o
  -9   5   5       30.12       33.36      0.98 o
  -8   5   5      118.07      121.03      1.90 o
  -7   5   5       24.63       20.39      0.92 o
  -6   5   5       90.05       81.20      1.22 o
  -5   5   5       63.14       60.70      1.11 o
  -4   5   5       82.81       80.88      1.29 o
  -3   5   5      238.14      235.56      4.20 o
  -2   5   5       52.10       55.50      0.97 o
  -1   5   5       47.29       45.72      1.05 o
   0   5   5      100.37       95.64      3.00 o
   1   5   5      107.95      110.30      1.45 o
   2   5   5       25.39       24.84      0.93 o
   3   5   5       51.62       49.66      1.03 o
   4   5   5      203.65      199.64      2.90 o
   5   5   5        8.72        8.07      0.97 o
   6   5   5       83.88       82.77      1.41 o
   7   5   5       42.31       43.15      1.14 o
   8   5   5        0.84        0.41      0.99 o
   9   5   5       23.38       23.10      1.33 o
  -9   6   5       44.57       52.37      1.88 o
  -8   6   5       67.93       70.11      1.85 o
  -7   6   5        2.89        2.82      0.86 o
  -6   6   5        5.63        6.17      0.98 o
  -5   6   5       12.32       12.24      0.97 o
  -4   6   5      202.29      196.66      2.56 o
  -3   6   5       30.24       33.92      1.08 o
  -2   6   5       84.77       86.80      1.43 o
  -1   6   5       34.68       32.16      1.00 o
   0   6   5       47.35       47.05      1.16 o
   1   6   5       98.31      105.29      1.65 o
   2   6   5       53.12       47.37      1.83 o
   3   6   5       61.82       62.89      1.14 o
   4   6   5       12.89       12.29      0.88 o
   5   6   5       24.21       24.40      1.19 o
   6   6   5       10.70        9.24      1.02 o
   7   6   5        1.82        2.40      0.97 o
  -7   7   5       13.16       14.14      1.27 o
  -6   7   5       13.71       13.30      1.08 o
  -5   7   5       53.21       56.59      1.56 o
  -4   7   5        1.19        2.11      0.76 o
  -3   7   5        8.06        9.82      0.90 o
  -2   7   5        7.36        7.05      0.84 o
  -1   7   5        0.45        0.93      0.77 o
   0   7   5        6.88        9.02      0.99 o
   1   7   5       24.79       24.63      1.17 o
   2   7   5       27.30       25.89      1.16 o
   3   7   5       20.38       21.11      1.15 o
   4   7   5       32.12       32.14      1.76 o
   5   7   5       70.32       74.29      1.89 o
 -14   0   6        3.22        2.81      1.36 o
 -13   0   6        8.40       11.01      1.46 o
 -12   0   6       31.76       35.35      2.33 o
 -11   0   6       23.46       26.90      1.68 o
 -10   0   6       39.73       30.00      2.83 o
  -9   0   6       28.87       36.17      2.06 o
  -8   0   6      401.42      437.57      8.49 o
  -7   0   6        4.23        3.65      0.43 o
  -6   0   6        0.04        0.41      1.04 o
  -5   0   6       63.98       55.66      1.11 o
  -4   0   6       32.61       29.62      0.62 o
  -3   0   6      164.15      152.89      2.63 o
  -2   0   6      688.80      697.83      3.43 o
  -1   0   6       10.33       12.36      0.73 o
   0   0   6      296.39      278.50      4.23 o
   1   0   6       22.53       23.58      2.65 o
   2   0   6       99.77      109.35      3.31 o
   3   0   6       57.59       57.68      1.44 o
   4   0   6       69.67       67.87      1.33 o
   5   0   6      610.29      634.78      4.79 o
   6   0   6        0.42        1.90      1.54 o
   7   0   6      150.32      148.42      2.92 o
   8   0   6       28.21       24.49      1.83 o
   9   0   6        0.54        1.10      1.64 o
  10   0   6       64.23       69.05      2.53 o
  11   0   6       22.81       26.14      2.04 o
  12   0   6       16.67       14.86      1.77 o
 -14   1   6       19.41       22.87      1.50 o
 -13   1   6       31.53       35.29      1.69 o
 -12   1   6       17.51       17.79      1.36 o
 -11   1   6       44.70       41.36      1.60 o
 -10   1   6        9.76       11.63      1.01 o
  -9   1   6      121.85      124.02      1.77 o
  -8   1   6      210.74      210.44      2.31 o
  -7   1   6       24.97       27.50      0.73 o
  -6   1   6      263.53      260.51      2.34 o
  -5   1   6      208.55      213.78      1.68 o
  -4   1   6      211.92      195.48      2.07 o
  -3   1   6      472.66      492.45      2.36 o
  -2   1   6     1101.64     1119.82      4.38 o
  -1   1   6      620.17      655.28      1.87 o
   0   1   6      163.04      172.18      1.11 o
   1   1   6      183.11      205.91      1.38 o
   2   1   6       35.85       37.26      0.48 o
   3   1   6      107.10      108.92      0.73 o
   4   1   6      391.86      389.80      2.20 o
   5   1   6      243.35      245.28      1.42 o
   6   1   6       92.64       90.06      1.44 o
   7   1   6        7.99        8.49      0.68 o
   8   1   6       73.78       71.90      1.15 o
   9   1   6       17.33       18.89      0.92 o
  10   1   6       15.41       16.32      1.13 o
  11   1   6        4.25        3.14      0.93 o
  12   1   6        7.13        8.36      1.03 o
 -14   2   6        0.43        0.77      1.17 o
 -13   2   6       39.37       41.10      1.70 o
 -12   2   6       55.73       55.27      1.39 o
 -11   2   6       47.16       45.61      1.31 o
 -10   2   6       78.48       75.91      1.41 o
  -9   2   6      254.05      249.28      3.21 o
  -8   2   6       33.41       37.40      0.88 o
  -7   2   6      464.20      468.63      4.34 o
  -6   2   6       42.28       41.69      0.69 o
  -5   2   6       30.37       34.28      0.67 o
  -4   2   6      632.84      664.66      4.80 o
  -3   2   6      154.25      168.23      2.04 o
  -2   2   6      288.41      314.98      4.29 o
  -1   2   6      500.38      538.08      3.81 o
   0   2   6      186.29      201.29      1.93 o
   1   2   6      103.95      100.83      1.23 o
   2   2   6      106.75      106.30      1.36 o
   3   2   6      136.04      144.09      0.88 o
   4   2   6      233.90      231.56      1.37 o
   5   2   6        5.49        3.50      0.44 o
   6   2   6      142.15      154.49      1.13 o
   7   2   6      130.48      122.43      2.14 o
   8   2   6      105.69      104.32      1.85 o
   9   2   6       26.35       24.62      1.15 o
  10   2   6      117.15      120.81      1.87 o
  11   2   6       30.59       29.00      1.43 o
 -13   3   6        1.21        1.21      1.03 o
 -12   3   6        3.91        3.57      0.89 o
 -11   3   6       19.63       21.35      1.31 o
 -10   3   6        2.37        3.56      0.84 o
  -9   3   6      252.24      255.79      3.42 o
  -8   3   6       62.38       63.92      1.24 o
  -7   3   6      285.47      280.29      2.45 o
  -6   3   6        7.05        8.69      0.54 o
  -5   3   6      266.69      258.95      1.95 o
  -4   3   6       86.30       83.75      1.25 o
  -3   3   6      116.95      120.13      1.21 o
  -2   3   6       46.88       53.80      1.09 o
  -1   3   6      386.62      387.58      5.42 o
   0   3   6      270.98      281.74      2.13 o
   1   3   6      155.89      167.30      2.43 o
   2   3   6      662.75      692.12      6.89 o
   3   3   6      252.43      244.54      1.70 o
   4   3   6       18.43       16.53      0.47 o
   5   3   6       11.94        9.27      0.58 o
   6   3   6       51.44       48.86      1.41 o
   7   3   6       26.76       28.25      0.87 o
   8   3   6       78.85       73.06      1.84 o
   9   3   6       50.94       49.88      1.36 o
  10   3   6       88.34       86.64      3.62 o
  11   3   6       43.00       38.91      1.53 o
 -12   4   6        0.78        1.79      0.83 o
 -11   4   6       22.13       22.79      1.05 o
 -10   4   6       64.87       63.34      1.25 o
  -9   4   6       12.42       11.36      0.83 o
  -8   4   6       23.72       24.25      0.83 o
  -7   4   6      332.42      337.19      2.73 o
  -6   4   6      178.09      176.34      2.56 o
  -5   4   6       10.23       12.10      0.61 o
  -4   4   6       47.31       55.25      1.56 o
  -3   4   6      254.48      248.65      7.02 o
  -2   4   6      347.44      350.30      4.54 o
  -1   4   6       13.15       11.01      0.95 o
   0   4   6      338.04      342.41      4.31 o
   1   4   6       46.76       44.71      1.03 o
   2   4   6      375.04      363.92      3.49 o
   3   4   6      104.07      104.16      1.87 o
   4   4   6       51.62       52.45      1.26 o
   5   4   6        1.84        3.58      0.64 o
   6   4   6       92.82       94.91      2.04 o
   7   4   6       10.95       10.68      1.09 o
   8   4   6       17.51       16.23      1.30 o
   9   4   6        3.99        6.53      1.08 o
  10   4   6       23.41       25.64      1.30 o
 -11   5   6       47.84       50.13      1.49 o
 -10   5   6       84.39       86.75      1.67 o
  -9   5   6       28.53       23.78      1.24 o
  -8   5   6       67.94       68.50      2.06 o
  -7   5   6       11.87       12.34      0.77 o
  -6   5   6       14.46       15.06      0.79 o
  -5   5   6        5.38        6.44      0.80 o
  -4   5   6      131.00      125.95      2.53 o
  -3   5   6       19.95       20.42      1.01 o
  -2   5   6       30.21       30.64      1.05 o
  -1   5   6       25.19       23.55      1.06 o
   0   5   6       19.88       15.53      0.88 o
   1   5   6      203.61      192.24      3.20 o
   2   5   6       50.41       47.95      1.36 o
   3   5   6       38.30       40.69      1.05 o
   4   5   6       23.15       20.95      0.83 o
   5   5   6       22.47       22.64      1.13 o
   6   5   6      130.27      113.27      2.22 o
   7   5   6       30.40       32.13      1.31 o
   8   5   6       32.28       36.75      1.40 o
  -9   6   6       44.04       46.98      1.69 o
  -8   6   6       11.80       14.43      1.33 o
  -7   6   6       24.04       27.14      1.19 o
  -6   6   6        0.83        1.25      0.90 o
  -5   6   6        3.01        4.15      0.77 o
  -4   6   6       99.53       99.76      1.52 o
  -3   6   6       69.94       67.81      2.00 o
  -2   6   6      102.23      103.13      1.98 o
  -1   6   6       13.15       12.04      0.94 o
   0   6   6       17.46       19.71      0.95 o
   1   6   6        5.41        6.30      0.83 o
   2   6   6       68.53       64.73      1.57 o
   3   6   6        3.10        1.64      0.68 o
   4   6   6        2.50        2.88      0.91 o
   5   6   6        2.69        3.72      0.94 o
   6   6   6       12.13       11.95      1.10 o
   7   6   6       21.64       21.75      1.23 o
  -6   7   6        7.15        6.58      0.95 o
  -5   7   6       37.03       39.74      1.33 o
  -4   7   6        7.39        6.17      1.17 o
  -3   7   6       18.93       18.22      1.11 o
  -2   7   6       19.43       22.58      1.43 o
  -1   7   6        1.52        1.40      0.93 o
   0   7   6        2.43        3.40      1.05 o
   1   7   6       55.92       61.71      1.60 o
   2   7   6        3.08        3.34      0.77 o
   3   7   6        1.97        1.91      1.01 o
   4   7   6       23.57       23.67      1.32 o
 -14   0   7       25.87       27.18      1.80 o
 -13   0   7       19.63       15.34      1.62 o
 -12   0   7       64.97       63.49      3.36 o
 -11   0   7        4.23        4.27      1.26 o
 -10   0   7      132.83      122.62      3.05 o
  -9   0   7       31.49       30.44      1.90 o
  -8   0   7      212.59      216.28      7.01 o
  -7   0   7      475.17      453.05      7.58 o
  -6   0   7      111.88      112.52      1.30 o
  -5   0   7       31.81       31.80      1.32 o
  -4   0   7      118.69      124.61      1.19 o
  -3   0   7       52.07       55.35      1.78 o
  -2   0   7        0.36        0.14      0.34 o
  -1   0   7       11.93       11.58      1.68 o
   0   0   7      574.29      579.59      8.99 o
   1   0   7      176.42      192.15      3.56 o
   2   0   7      185.00      170.76      2.46 o
   3   0   7       47.96       49.42      1.52 o
   4   0   7        2.61        1.13      0.94 o
   5   0   7       24.00       23.29      1.95 o
   6   0   7      498.08      510.85      5.55 o
   7   0   7        2.02        4.02      1.67 o
   8   0   7       61.67       58.72      2.25 o
   9   0   7       26.87       31.01      2.00 o
  10   0   7       14.16       17.15      1.84 o
  11   0   7        0.21        0.05      1.46 o
 -14   1   7       23.52       24.05      1.56 o
 -13   1   7       89.43       90.84      2.69 o
 -12   1   7       71.75       69.73      1.88 o
 -11   1   7       34.64       33.14      1.65 o
 -10   1   7       52.53       47.82      1.56 o
  -9   1   7      297.05      283.19      2.86 o
  -8   1   7       19.39       17.54      1.00 o
  -7   1   7      650.84      622.63      7.65 o
  -6   1   7      139.90      144.70      2.37 o
  -5   1   7      281.12      306.18      2.55 o
  -4   1   7       37.91       31.02      1.58 o
  -3   1   7      217.27      216.26      1.96 o
  -2   1   7        9.68       10.29      0.28 o
  -1   1   7      163.93      157.52      1.40 o
   0   1   7        5.10        3.82      0.49 o
   1   1   7       23.41       25.03      0.68 o
   2   1   7      294.62      295.21      4.14 o
   3   1   7      164.31      161.41      1.25 o
   4   1   7       57.22       56.02      0.76 o
   5   1   7       41.87       41.60      0.71 o
   6   1   7       31.90       31.01      0.91 o
   7   1   7       71.28       70.43      1.92 o
   8   1   7       17.64       16.68      1.07 o
   9   1   7       12.44       12.80      1.05 o
  10   1   7        0.98        0.18      0.96 o
  11   1   7        1.07        0.72      0.96 o
 -13   2   7       84.42       85.06      2.18 o
 -12   2   7       27.82       29.97      1.18 o
 -11   2   7        1.86        1.63      0.87 o
 -10   2   7      223.69      223.21      2.80 o
  -9   2   7       54.01       53.17      1.61 o
  -8   2   7       29.04       29.50      1.05 o
  -7   2   7        6.21        7.04      0.84 o
  -6   2   7       74.66       70.47      1.28 o
  -5   2   7       32.29       35.92      0.83 o
  -4   2   7      148.00      145.22      2.19 o
  -3   2   7      163.11      187.78      1.92 o
  -2   2   7       20.83       15.49      0.59 o
  -1   2   7      588.70      594.94      6.92 o
   0   2   7       11.30       10.23      0.54 o
   1   2   7       67.14       67.02      0.87 o
   2   2   7      168.53      165.51      1.84 o
   3   2   7       58.55       63.90      1.33 o
   4   2   7      147.37      140.88      1.28 o
   5   2   7       85.83       83.30      1.33 o
   6   2   7      400.93      407.16      2.46 o
   7   2   7      118.86      124.22      1.55 o
   8   2   7       82.23       80.88      1.37 o
   9   2   7        8.67        9.83      0.87 o
  10   2   7       32.67       32.31      1.67 o
  11   2   7       41.81       43.33      1.41 o
 -13   3   7       18.00       18.73      1.43 o
 -12   3   7       25.92       24.38      1.21 o
 -11   3   7       17.22       18.77      1.01 o
 -10   3   7       14.95       14.78      0.96 o
  -9   3   7       10.92        7.44      0.82 o
  -8   3   7      148.14      144.38      1.96 o
  -7   3   7      435.18      408.39      2.55 o
  -6   3   7      170.98      175.47      1.92 o
  -5   3   7      129.22      124.30      1.16 o
  -4   3   7       59.86       63.03      0.95 o
  -3   3   7      310.51      330.92      5.94 o
  -2   3   7       73.79       70.28      0.93 o
  -1   3   7      379.07      389.79      4.73 o
   0   3   7      206.25      216.90      4.42 o
   1   3   7       76.78       76.29      1.17 o
   2   3   7       50.06       45.54      0.85 o
   3   3   7       63.59       63.38      1.52 o
   4   3   7       54.03       52.38      0.90 o
   5   3   7       43.51       45.84      1.01 o
   6   3   7       46.70       46.45      1.70 o
   7   3   7       17.03       14.90      0.95 o
   8   3   7       20.47       21.42      1.13 o
   9   3   7       35.16       37.61      1.45 o
  10   3   7       33.54       34.26      1.47 o
 -12   4   7        9.95       10.55      0.94 o
 -11   4   7       49.69       50.37      1.30 o
 -10   4   7       23.58       22.40      0.96 o
  -9   4   7        4.80        5.08      0.76 o
  -8   4   7       41.21       35.04      1.24 o
  -7   4   7       55.67       52.05      1.07 o
  -6   4   7      147.83      140.39      2.06 o
  -5   4   7        1.86        2.50      0.65 o
  -4   4   7       77.12       73.12      3.04 o
  -3   4   7      111.43      113.56      2.09 o
  -2   4   7       87.97       99.75      2.12 o
  -1   4   7      473.39      448.60      4.29 o
   0   4   7       50.73       41.54      1.21 o
   1   4   7      588.98      557.92      3.73 o
   2   4   7       54.14       57.78      1.65 o
   3   4   7      310.26      317.95      2.15 o
   4   4   7       32.90       36.10      0.99 o
   5   4   7       22.37       19.93      0.93 o
   6   4   7        1.33        0.25      0.97 o
   7   4   7       33.25       32.12      1.30 o
   8   4   7        4.42        5.02      1.11 o
   9   4   7        9.78        9.87      1.48 o
 -10   5   7       11.49        8.54      1.10 o
  -9   5   7        1.20        1.01      0.91 o
  -8   5   7       30.24       29.02      1.30 o
  -7   5   7       18.95       16.01      0.99 o
  -6   5   7      218.60      220.33      3.46 o
  -5   5   7       41.33       47.08      1.15 o
  -4   5   7       11.72       12.80      0.85 o
  -3   5   7       44.40       52.56      1.77 o
  -2   5   7       50.59       38.82      1.43 o
  -1   5   7       98.09       94.76      2.77 o
   0   5   7      116.99      117.44      1.77 o
   1   5   7       96.17       94.90      1.71 o
   2   5   7       90.18       95.89      1.62 o
   3   5   7       18.51       18.13      0.90 o
   4   5   7       28.53       28.71      0.89 o
   5   5   7        0.94        0.81      1.00 o
   6   5   7       19.35       18.36      1.15 o
   7   5   7       14.14       14.08      1.49 o
   8   5   7        4.20        3.28      1.07 o
  -8   6   7       29.72       32.51      1.56 o
  -7   6   7       13.59       12.00      1.04 o
  -6   6   7        5.79        4.54      0.77 o
  -5   6   7       65.04       64.84      1.57 o
  -4   6   7        0.44        0.34      0.72 o
  -3   6   7       48.52       48.38      2.22 o
  -2   6   7        4.07        6.00      0.81 o
  -1   6   7       13.50       13.56      0.91 o
   0   6   7        1.91        1.20      0.72 o
   1   6   7       16.89       18.76      0.97 o
   2   6   7       21.70       23.13      0.98 o
   3   6   7        0.22        0.30      0.65 o
   4   6   7        1.42        1.73      0.90 o
   5   6   7       20.49       19.96      1.13 o
   6   6   7       22.97       23.23      1.20 o
  -5   7   7       36.76       35.88      1.69 o
  -4   7   7        5.99        5.01      1.13 o
  -3   7   7        4.14        4.54      0.96 o
  -2   7   7       12.63       12.36      1.24 o
  -1   7   7       11.64       11.46      1.07 o
   0   7   7       39.54       43.45      1.59 o
   1   7   7       48.79       53.44      1.51 o
   2   7   7        6.95        7.81      0.83 o
 -13   0   8        1.16        2.12      1.30 o
 -12   0   8        0.17        0.32      1.26 o
 -11   0   8        6.23        7.35      1.36 o
 -10   0   8        4.02        3.13      1.15 o
  -9   0   8        0.00        0.05      0.85 o
  -8   0   8       94.49       96.34      3.51 o
  -7   0   8      347.22      359.98      4.63 o
  -6   0   8       15.60       18.95      0.98 o
  -5   0   8       69.84       75.77      1.58 o
  -4   0   8       29.36       26.14      0.55 o
  -3   0   8       10.92       11.43      0.47 o
  -2   0   8      263.93      274.00      3.13 o
  -1   0   8      399.37      392.50      4.92 o
   0   0   8       88.07       86.75      1.26 o
   1   0   8       86.12       91.24      1.37 o
   2   0   8       44.58       39.97      1.48 o
   3   0   8       90.04       84.14      1.90 o
   4   0   8       50.66       46.62      1.42 o
   5   0   8       83.71       78.73      2.33 o
   6   0   8       97.45       96.64      3.10 o
   7   0   8      162.67      155.91      4.81 o
   8   0   8      162.57      177.04      5.40 o
   9   0   8        6.98        7.56      1.65 o
  10   0   8        0.71        1.89      1.62 o
 -13   1   8       29.98       31.99      1.54 o
 -12   1   8       62.79       60.96      1.79 o
 -11   1   8       18.99       17.35      1.28 o
 -10   1   8       25.28       21.58      1.48 o
  -9   1   8       84.10       82.01      1.97 o
  -8   1   8      119.60      116.66      2.46 o
  -7   1   8        8.60        9.25      0.64 o
  -6   1   8       76.60       75.88      1.25 o
  -5   1   8      105.37      103.32      0.93 o
  -4   1   8      132.47      133.59      1.50 o
  -3   1   8      236.34      244.28      2.42 o
  -2   1   8       66.17       80.07      0.50 o
  -1   1   8      291.99      295.81      3.48 o
   0   1   8      105.87      108.70      1.04 o
   1   1   8       78.55       76.24      0.96 o
   2   1   8       97.69       99.83      1.66 o
   3   1   8       97.01       95.05      1.23 o
   4   1   8      145.96      144.76      1.52 o
   5   1   8      129.74      143.33      1.47 o
   6   1   8       60.42       59.58      1.13 o
   7   1   8      230.02      234.29      2.91 o
   8   1   8       63.20       58.81      1.40 o
   9   1   8       24.48       24.23      1.18 o
  10   1   8       40.28       37.24      1.34 o
 -13   2   8        0.42        1.13      0.93 o
 -12   2   8       26.22       27.49      1.19 o
 -11   2   8      106.45      113.96      4.75 o
 -10   2   8      237.03      232.40      3.35 o
  -9   2   8        1.43        2.44      0.87 o
  -8   2   8       78.16       75.58      2.22 o
  -7   2   8       39.05       38.17      1.16 o
  -6   2   8      176.99      179.26      1.69 o
  -5   2   8        0.34        1.33      0.51 o
  -4   2   8      154.89      151.46      2.95 o
  -3   2   8        4.40        4.14      0.41 o
  -2   2   8       32.38       30.69      0.89 o
  -1   2   8       17.83       15.67      0.65 o
   0   2   8      173.89      173.20      1.77 o
   1   2   8       73.96       81.40      1.03 o
   2   2   8       64.91       68.35      1.17 o
   3   2   8      208.54      202.96      2.84 o
   4   2   8      353.39      362.71      4.51 o
   5   2   8       18.19       19.22      0.76 o
   6   2   8        2.45        1.97      0.62 o
   7   2   8        4.72        4.36      0.82 o
   8   2   8       16.14       13.83      1.03 o
   9   2   8       25.50       26.53      1.17 o
  10   2   8       26.96       28.18      1.24 o
 -12   3   8       18.11       20.46      1.07 o
 -11   3   8       37.10       37.00      1.09 o
 -10   3   8       86.95       91.96      2.64 o
  -9   3   8        5.16        6.14      0.82 o
  -8   3   8       55.74       54.72      1.16 o
  -7   3   8       58.13       56.87      0.99 o
  -6   3   8      493.49      481.05      5.64 o
  -5   3   8       34.31       35.88      0.86 o
  -4   3   8        4.68        5.63      0.61 o
  -3   3   8        6.94        5.84      0.57 o
  -2   3   8      484.58      493.04      9.66 o
  -1   3   8       50.11       52.09      0.90 o
   0   3   8      215.69      203.32      3.85 o
   1   3   8      363.06      342.33      6.45 o
   2   3   8      388.58      374.29      3.68 o
   3   3   8      144.29      136.48      1.66 o
   4   3   8      108.61      103.10      1.41 o
   5   3   8       27.25       27.81      0.91 o
   6   3   8       36.94       34.10      1.30 o
   7   3   8       10.63       10.05      1.11 o
   8   3   8        5.12        7.11      1.04 o
   9   3   8       32.99       29.53      1.42 o
 -11   4   8        5.53        6.49      0.85 o
 -10   4   8       14.42       16.04      1.12 o
  -9   4   8       42.14       40.21      1.32 o
  -8   4   8       12.00       11.31      1.22 o
  -7   4   8       58.39       56.73      1.26 o
  -6   4   8      108.00      101.29      2.22 o
  -5   4   8       65.03       59.93      1.21 o
  -4   4   8      182.90      178.57      4.62 o
  -3   4   8       16.41       21.27      0.87 o
  -2   4   8       12.97       13.09      0.81 o
  -1   4   8      228.85      220.64      6.15 o
   0   4   8       85.73       86.37      1.95 o
   1   4   8      112.01      109.56      1.98 o
   2   4   8      266.45      258.03      2.82 o
   3   4   8      245.75      247.32      2.04 o
   4   4   8       70.79       71.28      1.67 o
   5   4   8       23.87       26.13      1.11 o
   6   4   8        3.14        1.98      1.00 o
   7   4   8       56.44       60.32      1.62 o
   8   4   8       11.17       13.06      1.16 o
 -10   5   8       12.59       12.90      1.08 o
  -9   5   8       41.14       37.83      1.38 o
  -8   5   8       15.04       16.54      1.17 o
  -7   5   8        7.40        6.15      0.85 o
  -6   5   8        9.47        8.86      1.00 o
  -5   5   8       40.28       44.04      1.67 o
  -4   5   8       65.88       56.28      1.69 o
  -3   5   8       66.89       60.37      1.94 o
  -2   5   8       69.73       71.95      1.33 o
  -1   5   8       74.68       74.56      2.25 o
   0   5   8       26.53       27.42      1.02 o
   1   5   8       89.42       89.47      1.41 o
   2   5   8       34.59       34.41      1.03 o
   3   5   8       12.47       11.22      0.84 o
   4   5   8        3.80        3.91      0.84 o
   5   5   8       27.39       29.22      1.25 o
   6   5   8        6.08        6.23      0.98 o
   7   5   8       16.71       16.60      1.19 o
  -8   6   8       49.99       48.07      1.77 o
  -7   6   8       71.27       76.05      1.74 o
  -6   6   8       10.97       11.61      1.13 o
  -5   6   8       21.59       17.92      1.70 o
  -4   6   8       68.72       72.03      1.62 o
  -3   6   8       35.96       39.90      1.39 o
  -2   6   8        7.57       10.14      0.87 o
  -1   6   8       17.72       17.42      0.96 o
   0   6   8       27.19       32.47      1.16 o
   1   6   8        8.38       11.17      0.91 o
   2   6   8        3.72        3.79      0.73 o
   3   6   8        8.49        8.84      0.89 o
   4   6   8       28.62       30.02      1.26 o
   5   6   8        1.29        1.50      0.93 o
  -3   7   8        4.47        2.82      1.28 o
  -2   7   8        6.14        4.45      0.93 o
  -1   7   8       27.78       31.80      1.29 o
   0   7   8       10.31        8.56      1.01 o
 -13   0   9       12.30       12.44      1.42 o
 -12   0   9       12.65       10.67      2.01 o
 -11   0   9       44.22       40.43      2.11 o
 -10   0   9      250.89      240.08      3.18 o
  -9   0   9      177.97      176.45      3.53 o
  -8   0   9       17.47       19.16      1.13 o
  -7   0   9     1117.24     1087.58      4.78 o
  -6   0   9      728.36      740.93      5.84 o
  -5   0   9      194.96      199.91      1.83 o
  -4   0   9      153.88      144.41      1.47 o
  -3   0   9      140.86      160.23      3.93 o
  -2   0   9      142.35      140.64      2.60 o
  -1   0   9       76.24       70.00      0.92 o
   0   0   9       39.59       45.36      1.22 o
   1   0   9       37.95       39.71      1.13 o
   2   0   9       13.69       14.01      2.74 o
   3   0   9        7.42        7.65      2.73 o
   4   0   9        7.00        6.24      1.08 o
   5   0   9       10.34        9.37      1.64 o
   6   0   9       12.37        9.07      1.60 o
   7   0   9       79.01       81.83      2.55 o
   8   0   9        0.03       -0.29      1.61 o
   9   0   9       10.54       13.85      1.72 o
 -13   1   9       40.89       39.40      1.31 o
 -12   1   9       13.45       15.79      1.04 o
 -11   1   9        9.21        8.96      1.21 o
 -10   1   9       89.68       87.46      1.46 o
  -9   1   9      107.74      109.70      3.31 o
  -8   1   9      210.65      207.02      2.33 o
  -7   1   9       58.47       55.84      1.29 o
  -6   1   9       95.47      100.64      1.18 o
  -5   1   9       17.52       18.36      0.51 o
  -4   1   9      224.64      233.89      1.89 o
  -3   1   9      211.25      228.33      2.43 o
  -2   1   9      131.61      125.80      1.03 o
  -1   1   9       18.95       18.23      0.54 o
   0   1   9       86.86       87.89      1.17 o
   1   1   9      245.02      238.97      1.58 o
   2   1   9      396.82      387.09      3.28 o
   3   1   9      132.91      136.41      1.79 o
   4   1   9      155.17      158.35      3.41 o
   5   1   9       12.53       13.05      0.75 o
   6   1   9      123.18      123.30      1.61 o
   7   1   9        5.25        6.89      0.93 o
   8   1   9        4.87        5.20      0.90 o
   9   1   9       57.73       59.28      1.49 o
 -12   2   9       32.34       33.56      1.39 o
 -11   2   9       15.80       17.94      1.21 o
 -10   2   9        5.33        6.61      0.91 o
  -9   2   9        2.70        2.95      0.86 o
  -8   2   9      144.82      142.06      3.08 o
  -7   2   9       66.83       66.10      1.27 o
  -6   2   9        2.26        2.10      0.56 o
  -5   2   9      170.97      169.01      2.45 o
  -4   2   9      113.91      127.88      1.22 o
  -3   2   9      213.50      196.02      2.42 o
  -2   2   9      294.50      297.08      2.00 o
  -1   2   9       79.05       87.71      1.33 o
   0   2   9       82.95       90.07      1.18 o
   1   2   9        1.81        2.56      0.57 o
   2   2   9        0.22       -0.29      0.55 o
   3   2   9      221.97      212.99      2.42 o
   4   2   9       44.69       47.00      0.96 o
   5   2   9       21.53       20.44      0.78 o
   6   2   9      117.36      120.95      1.60 o
   7   2   9       32.12       31.54      1.29 o
   8   2   9        0.11       -0.11      0.90 o
   9   2   9       31.54       35.17      1.28 o
 -12   3   9       51.03       50.14      1.37 o
 -11   3   9       43.19       42.82      1.22 o
 -10   3   9       19.88       20.83      0.92 o
  -9   3   9        4.67        3.84      0.73 o
  -8   3   9        5.28        7.02      0.75 o
  -7   3   9        3.95        4.49      0.62 o
  -6   3   9       80.93       75.71      1.05 o
  -5   3   9      221.91      236.06      4.12 o
  -4   3   9       29.37       31.05      0.94 o
  -3   3   9       39.28       41.92      1.03 o
  -2   3   9        1.47        2.67      0.55 o
  -1   3   9      280.46      279.73      3.65 o
   0   3   9       35.10       34.52      0.84 o
   1   3   9      229.85      227.06      4.77 o
   2   3   9       57.50       57.35      1.34 o
   3   3   9       73.37       71.57      1.23 o
   4   3   9       66.01       65.58      1.38 o
   5   3   9       30.23       26.54      0.98 o
   6   3   9       11.95       11.85      1.12 o
   7   3   9       18.37       19.25      1.18 o
   8   3   9        6.19        4.66      1.17 o
 -11   4   9       24.39       23.57      1.53 o
 -10   4   9       67.74       67.15      1.65 o
  -9   4   9       59.02       56.93      1.54 o
  -8   4   9        7.94        9.28      1.01 o
  -7   4   9        3.63        2.86      0.78 o
  -6   4   9        5.52        5.96      0.78 o
  -5   4   9       67.21       57.23      1.45 o
  -4   4   9      135.16      131.06      3.19 o
  -3   4   9        9.22        7.12      1.01 o
  -2   4   9       29.98       29.22      1.08 o
  -1   4   9      112.03      117.80      2.65 o
   0   4   9      183.44      172.31      2.30 o
   1   4   9       52.65       53.73      1.72 o
   2   4   9       33.12       35.27      1.07 o
   3   4   9       37.18       38.17      1.43 o
   4   4   9        2.60        2.26      0.83 o
   5   4   9        1.54        2.21      0.93 o
   6   4   9       45.28       46.25      2.06 o
   7   4   9        3.87        3.64      1.00 o
  -9   5   9       19.57       21.45      1.23 o
  -8   5   9       25.06       22.60      1.09 o
  -7   5   9        2.95        2.97      0.78 o
  -6   5   9       19.15       19.59      1.17 o
  -5   5   9        6.61        5.62      0.93 o
  -4   5   9        2.87        2.49      0.94 o
  -3   5   9        6.92        5.72      1.01 o
  -2   5   9       23.87       25.01      1.30 o
  -1   5   9       63.44       64.94      2.65 o
   0   5   9       15.63       15.93      0.90 o
   1   5   9       47.48       49.46      1.63 o
   2   5   9       15.99       17.34      0.90 o
   3   5   9        1.52        1.95      0.86 o
   4   5   9      131.85      133.90      2.70 o
   5   5   9       10.52       11.67      1.08 o
   6   5   9       14.98       17.78      1.22 o
  -7   6   9        0.30        0.27      1.01 o
  -6   6   9       45.34       45.36      1.47 o
  -5   6   9        2.40        1.76      0.99 o
  -4   6   9        6.42        6.33      1.05 o
  -3   6   9       38.50       42.43      1.41 o
  -2   6   9        0.37        0.93      0.93 o
  -1   6   9       20.51       22.29      1.02 o
   0   6   9       38.21       44.06      1.21 o
   1   6   9       73.36       74.33      1.44 o
   2   6   9       29.49       28.72      1.13 o
   3   6   9        2.89        2.37      0.81 o
 -12   0  10        6.17        6.88      1.15 o
 -11   0  10       39.00       40.71      1.49 o
 -10   0  10        4.53        6.02      1.82 o
  -9   0  10        0.18        0.66      0.79 o
  -8   0  10        2.66        2.55      0.77 o
  -7   0  10      169.02      173.00      3.77 o
  -6   0  10        3.35        1.94      1.49 o
  -5   0  10        0.51        1.01      2.32 o
  -4   0  10      223.42      208.52      3.23 o
  -3   0  10       16.77       17.64      1.38 o
  -2   0  10        0.03        0.92      1.27 o
  -1   0  10       98.00       96.82      1.43 o
   0   0  10       70.09       58.88      1.03 o
   1   0  10       22.69       21.43      1.22 o
   2   0  10       44.22       43.95      2.72 o
   3   0  10       21.12       20.36      1.66 o
   4   0  10        2.07        2.00      1.09 o
   5   0  10       44.73       50.24      2.13 o
   6   0  10        5.61        7.42      2.05 o
   7   0  10       34.46       36.80      2.01 o
   8   0  10       10.24       10.47      1.72 o
 -12   1  10        8.35        7.73      0.84 o
 -11   1  10       15.89       15.72      0.86 o
 -10   1  10       39.07       37.46      0.92 o
  -9   1  10        0.16       -0.13      0.71 o
  -8   1  10      153.47      151.86      2.59 o
  -7   1  10      335.45      342.79      2.65 o
  -6   1  10      312.66      313.26      2.80 o
  -5   1  10       54.25       53.45      1.35 o
  -4   1  10      124.23      127.38      1.73 o
  -3   1  10       35.43       34.17      0.90 o
  -2   1  10       28.08       29.78      0.89 o
  -1   1  10       15.47       16.22      0.81 o
   0   1  10       58.78       58.33      1.42 o
   1   1  10        6.79        9.25      0.67 o
   2   1  10      104.99      105.79      1.88 o
   3   1  10       65.35       62.29      1.17 o
   4   1  10       34.24       33.68      0.92 o
   5   1  10       11.68       13.39      0.75 o
   6   1  10       67.78       72.42      1.44 o
   7   1  10       29.48       26.45      1.03 o
   8   1  10       94.50      102.64      1.79 o
 -12   2  10       12.37       11.34      1.18 o
 -11   2  10       13.86       15.83      1.07 o
 -10   2  10       29.85       31.90      1.06 o
  -9   2  10        9.28        9.67      0.80 o
  -8   2  10        0.30        0.47      0.64 o
  -7   2  10       49.48       46.20      1.01 o
  -6   2  10      135.81      137.91      1.67 o
  -5   2  10      222.02      218.43      2.60 o
  -4   2  10       16.64       15.87      0.90 o
  -3   2  10      152.46      158.22      3.10 o
  -2   2  10       34.48       36.52      1.14 o
  -1   2  10      288.40      277.98      4.63 o
   0   2  10      137.22      130.17      1.85 o
   1   2  10      125.24      119.04      1.27 o
   2   2  10      223.10      204.39      3.07 o
   3   2  10       11.55        9.99      0.79 o
   4   2  10       54.72       49.53      1.12 o
   5   2  10        1.45        0.90      0.70 o
   6   2  10       25.65       24.58      0.93 o
   7   2  10       38.21       40.75      1.30 o
   8   2  10        0.73        0.80      0.93 o
 -11   3  10       24.54       26.56      1.12 o
 -10   3  10       48.11       50.36      1.15 o
  -9   3  10       41.13       37.47      1.05 o
  -8   3  10       16.84       18.44      0.86 o
  -7   3  10       20.76       17.63      0.83 o
  -6   3  10       41.19       40.83      0.97 o
  -5   3  10       94.52       96.91      2.15 o
  -4   3  10       65.88       68.83      1.41 o
  -3   3  10       10.43       12.13      0.94 o
  -2   3  10       50.14       46.54      1.22 o
  -1   3  10      103.80      105.68      2.09 o
   0   3  10       47.02       46.94      1.02 o
   1   3  10       83.04       78.91      1.22 o
   2   3  10       32.41       28.19      0.89 o
   3   3  10       25.06       25.31      1.07 o
   4   3  10       20.01       19.51      1.04 o
   5   3  10        8.22        5.83      0.77 o
   6   3  10        1.48        0.58      0.94 o
   7   3  10       24.35       25.51      1.33 o
 -10   4  10       17.39       15.55      1.13 o
  -9   4  10       16.92       17.17      1.17 o
  -8   4  10       93.71       99.64      1.80 o
  -7   4  10       70.65       66.22      1.47 o
  -6   4  10       15.48       17.27      0.94 o
  -5   4  10       11.13       13.63      1.10 o
  -4   4  10       20.12       20.22      1.18 o
  -3   4  10       70.36       65.41      1.51 o
  -2   4  10        5.19        5.27      0.93 o
  -1   4  10        3.59        4.95      0.92 o
   0   4  10      131.84      136.30      3.11 o
   1   4  10       36.04       35.28      1.03 o
   2   4  10       71.08       76.52      1.90 o
   3   4  10       11.77       10.55      0.95 o
   4   4  10       47.44       50.81      1.35 o
   5   4  10        4.60        4.19      1.02 o
   6   4  10       10.64       10.40      1.05 o
  -8   5  10       14.95       15.70      1.13 o
  -7   5  10        6.38        7.22      0.97 o
  -6   5  10       13.45       15.50      1.17 o
  -5   5  10       32.93       35.21      1.54 o
  -4   5  10       18.18       17.07      1.11 o
  -3   5  10        7.78        6.23      0.98 o
  -2   5  10       59.15       61.94      1.53 o
  -1   5  10      113.63      118.80      2.03 o
   0   5  10       12.87       11.34      1.03 o
   1   5  10       33.01       32.57      1.08 o
   2   5  10       24.77       25.89      1.19 o
   3   5  10       22.84       19.50      1.10 o
   4   5  10       12.13       12.16      1.10 o
  -5   6  10        1.44        1.53      1.00 o
  -4   6  10       38.68       39.72      1.46 o
  -3   6  10       44.76       50.90      1.49 o
  -2   6  10        4.01        3.29      1.09 o
  -1   6  10       49.06       45.53      1.80 o
   0   6  10       25.69       24.72      1.17 o
   1   6  10       49.90       51.69      1.48 o
 -12   0  11       55.80       59.46      2.76 o
 -11   0  11       50.34       53.66      2.61 o
 -10   0  11       56.63       57.20      2.58 o
  -9   0  11      135.51      139.90      4.57 o
  -8   0  11        0.99        2.02      1.25 o
  -7   0  11        2.61        2.76      1.41 o
  -6   0  11      140.57      147.06      2.66 o
  -5   0  11       51.05       48.86      1.89 o
  -4   0  11      354.37      360.07      8.70 o
  -3   0  11        0.17        0.41      1.32 o
  -2   0  11       56.15       58.61      1.96 o
  -1   0  11      110.21      105.69      2.34 o
   0   0  11       52.51       52.04      2.09 o
   1   0  11        6.32        5.66      0.88 o
   2   0  11      415.41      408.61      5.47 o
   3   0  11      495.42      550.07     14.63 o
   4   0  11       58.82       59.59      2.73 o
   5   0  11       10.99       13.75      1.62 o
   6   0  11        5.02        4.77      1.36 o
   7   0  11        2.21        3.07      1.09 o
 -11   1  11       38.59       40.10      1.56 o
 -10   1  11       23.17       24.67      1.14 o
  -9   1  11       35.80       39.92      1.44 o
  -8   1  11        7.85        9.79      0.91 o
  -7   1  11       18.73       20.82      1.11 o
  -6   1  11       20.86       17.10      1.09 o
  -5   1  11        0.92        0.58      0.99 o
  -4   1  11       67.73       66.58      1.63 o
  -3   1  11      602.51      594.05      8.76 o
  -2   1  11       16.87       17.69      1.32 o
  -1   1  11       12.15        9.29      0.97 o
   0   1  11       90.56       90.55      1.32 o
   1   1  11      123.97      120.30      1.53 o
   2   1  11       36.75       32.45      0.96 o
   3   1  11       33.88       35.23      1.34 o
   4   1  11       62.30       59.41      1.75 o
   5   1  11       55.59       58.20      1.10 o
   6   1  11       20.72       20.59      1.07 o
   7   1  11       95.37      102.72      1.84 o
 -11   2  11       51.19       51.37      1.72 o
 -10   2  11        2.10        2.70      1.01 o
  -9   2  11       24.28       25.80      1.76 o
  -8   2  11       18.45       19.45      1.37 o
  -7   2  11       68.85       61.97      1.54 o
  -6   2  11      113.33      118.97      2.85 o
  -5   2  11       93.28       88.89      2.32 o
  -4   2  11      103.84       98.54      2.46 o
  -3   2  11       47.55       41.10      1.64 o
  -2   2  11        2.10        2.94      0.86 o
  -1   2  11       25.15       25.86      1.08 o
   0   2  11       92.88       80.94      1.49 o
   1   2  11      119.81      115.53      2.98 o
   2   2  11        4.87        4.83      0.73 o
   3   2  11       52.07       46.19      1.14 o
   4   2  11       11.24       10.79      0.83 o
   5   2  11       59.46       56.79      1.18 o
   6   2  11       21.71       23.16      1.48 o
   7   2  11       36.57       36.79      1.36 o
 -10   3  11       15.26       16.89      1.64 o
  -9   3  11       12.72       13.90      1.25 o
  -8   3  11        6.31        5.23      1.39 o
  -7   3  11       22.80       23.44      1.63 o
  -6   3  11       47.90       46.12      1.90 o
  -5   3  11       24.80       18.61      1.38 o
  -4   3  11        3.95        3.33      0.86 o
  -3   3  11        2.85        3.34      0.83 o
  -2   3  11       21.83       19.90      1.04 o
  -1   3  11       43.45       44.39      1.26 o
   0   3  11        8.86        9.20      0.88 o
   1   3  11        0.84        0.04      0.76 o
   2   3  11       68.55       67.42      1.41 o
   3   3  11       60.14       57.95      1.37 o
   4   3  11        3.22        3.62      0.79 o
   5   3  11       27.49       30.54      1.06 o
   6   3  11        5.98        6.66      1.02 o
  -9   4  11       24.84       26.29      2.19 o
  -8   4  11        6.83        8.59      1.88 o
  -7   4  11       16.54       16.45      1.46 o
  -6   4  11       23.12       22.06      1.49 o
  -5   4  11        7.06        7.07      0.94 o
  -4   4  11       25.98       28.51      1.18 o
  -3   4  11        0.88        2.19      0.90 o
  -2   4  11       50.32       53.36      1.85 o
  -1   4  11       90.07       94.08      1.67 o
   0   4  11       66.60       69.07      1.52 o
   1   4  11       86.70       84.21      1.59 o
   2   4  11        7.42        7.11      1.20 o
   3   4  11       35.34       31.82      1.20 o
   4   4  11        2.93        3.11      0.80 o
   5   4  11        0.47        1.06      0.92 o
  -7   5  11        4.95        4.13      1.15 o
  -6   5  11       28.09       29.26      1.78 o
  -5   5  11       98.85      106.97      1.94 o
  -4   5  11       24.30       27.06      1.25 o
  -3   5  11       38.51       42.85      1.43 o
  -2   5  11       74.40       73.91      2.12 o
  -1   5  11        3.90        4.37      1.04 o
   0   5  11        4.46        5.12      0.96 o
   1   5  11       16.55       18.98      1.11 o
   2   5  11      110.25      117.26      3.30 o
 -11   0  12        0.49       -0.79      1.85 o
 -10   0  12       10.45        9.45      1.81 o
  -9   0  12        1.11        2.71      1.17 o
  -8   0  12        4.77        6.94      1.49 o
  -7   0  12       72.30       77.76      3.88 o
  -6   0  12       13.48       14.07      1.46 o
  -5   0  12       28.99       33.24      1.71 o
  -4   0  12        5.92        6.32      1.29 o
  -3   0  12      132.15      130.28      3.19 o
  -2   0  12       23.04       21.86      1.62 o
  -1   0  12        4.39        2.76      1.24 o
   0   0  12       49.59       42.90      1.94 o
   1   0  12        0.78       -0.53      1.36 o
   2   0  12       38.64       38.48      1.97 o
   3   0  12      192.22      194.31      3.75 o
   4   0  12       34.29       32.96      1.18 o
   5   0  12       94.80       99.61      1.75 o
   6   0  12       11.40        9.81      0.97 o
 -10   1  12        3.14        3.51      1.00 o
  -9   1  12        3.63        3.49      1.19 o
  -8   1  12       39.39       40.48      1.29 o
  -7   1  12       22.67       22.76      1.15 o
  -6   1  12       21.69       19.38      1.08 o
  -5   1  12       39.35       36.21      1.29 o
  -4   1  12       92.02       83.00      2.23 o
  -3   1  12      176.94      169.91      2.90 o
  -2   1  12       35.64       36.90      1.39 o
  -1   1  12       67.42       70.37      1.58 o
   0   1  12       31.85       30.39      1.27 o
   1   1  12       18.57       17.77      1.02 o
   2   1  12      119.13      118.40      2.13 o
   3   1  12       53.20       56.53      1.59 o
   4   1  12        0.32        0.72      0.62 o
   5   1  12       93.27       97.26      1.54 o
   6   1  12       30.97       31.75      1.15 o
 -10   2  12       23.50       21.50      1.57 o
  -9   2  12       34.04       34.22      1.39 o
  -8   2  12       26.89       25.65      1.54 o
  -7   2  12       44.15       42.19      1.54 o
  -6   2  12       13.88       11.70      1.07 o
  -5   2  12       13.96       15.09      1.32 o
  -4   2  12       74.00       71.75      1.92 o
  -3   2  12       34.47       31.83      1.61 o
  -2   2  12        2.85        3.78      1.27 o
  -1   2  12       69.28       68.56      1.85 o
   0   2  12       17.47       17.15      0.84 o
   1   2  12       26.02       22.92      0.88 o
   2   2  12       11.69       10.78      0.98 o
   3   2  12       51.07       50.94      1.37 o
   4   2  12       82.62       86.57      1.46 o
   5   2  12        9.65        8.51      0.83 o
  -9   3  12       80.13       81.83      3.70 o
  -8   3  12       20.42       18.93      1.46 o
  -7   3  12        8.63        5.94      1.13 o
  -6   3  12        0.74        0.80      1.08 o
  -5   3  12       41.52       36.30      1.56 o
  -4   3  12        7.99        8.74      1.15 o
  -3   3  12        4.63        2.52      1.10 o
  -2   3  12       16.66       12.86      0.97 o
  -1   3  12        5.61        4.86      0.84 o
   0   3  12        8.64        8.75      0.86 o
   1   3  12       32.16       30.70      1.41 o
   2   3  12       43.14       42.76      1.54 o
   3   3  12        3.74        3.38      1.03 o
   4   3  12        5.53        5.64      1.04 o
  -7   4  12        8.15        9.87      1.85 o
  -6   4  12       40.90       41.67      1.69 o
  -5   4  12        0.36        0.37      1.13 o
  -4   4  12       27.43       30.61      2.17 o
  -3   4  12        4.78        4.56      0.91 o
  -2   4  12        8.85        8.31      0.96 o
  -1   4  12        9.60        9.60      1.00 o
   0   4  12       15.80       16.56      0.99 o
   1   4  12        1.60        2.15      1.05 o
   2   4  12       60.24       63.43      1.79 o
   3   4  12       34.12       34.74      1.59 o
  -4   5  12        0.88        1.22      1.05 o
  -3   5  12       68.49       77.37      2.18 o
  -2   5  12       52.50       51.09      2.31 o
  -1   5  12       17.06       20.80      1.52 o
  -9   0  13      128.57      132.91      2.72 o
  -8   0  13      135.79      147.73      4.65 o
  -7   0  13       41.86       42.21      2.76 o
  -6   0  13      122.78      127.42      4.74 o
  -5   0  13       32.84       33.30      1.76 o
  -4   0  13        9.47        9.36      1.54 o
  -3   0  13       39.39       35.88      1.91 o
  -2   0  13        0.35        0.28      1.38 o
  -1   0  13       13.12       12.39      1.48 o
   0   0  13       78.88       81.32      2.38 o
   1   0  13       24.13       21.69      1.96 o
   2   0  13       14.39       15.21      1.91 o
   3   0  13       69.98       72.17      2.42 o
   4   0  13        2.12        1.51      1.58 o
  -9   1  13        5.94        6.00      1.28 o
  -8   1  13       31.60       33.41      1.31 o
  -7   1  13       15.99       14.80      1.11 o
  -6   1  13        8.40        7.31      1.01 o
  -5   1  13       37.57       39.87      1.39 o
  -4   1  13       50.12       50.59      1.58 o
  -3   1  13       30.55       28.87      1.32 o
  -2   1  13       13.45       11.45      1.04 o
  -1   1  13       47.87       41.10      1.34 o
   0   1  13       18.00       16.34      1.19 o
   1   1  13        7.46        6.96      1.28 o
   2   1  13       35.78       33.84      1.62 o
   3   1  13       40.03       37.75      1.89 o
   4   1  13       12.09       12.55      1.10 o
  -9   2  13       33.48       34.93      1.61 o
  -8   2  13       23.71       22.09      1.82 o
  -7   2  13       19.77       18.73      1.61 o
  -6   2  13       22.73       20.44      1.47 o
  -5   2  13       14.34       11.64      1.36 o
  -4   2  13        9.79        8.21      1.33 o
  -3   2  13      121.45      121.06      3.22 o
  -2   2  13       27.29       28.32      2.58 o
  -1   2  13        4.53        3.12      1.17 o
   0   2  13       15.89       15.45      1.03 o
   1   2  13       32.94       33.71      1.94 o
   2   2  13       35.86       36.08      1.91 o
   3   2  13       37.04       38.82      1.51 o
   4   2  13        4.66        5.36      0.94 o
  -7   3  13       33.17       31.96      1.79 o
  -6   3  13      118.24      113.03      3.77 o
  -5   3  13       22.51       23.11      1.37 o
  -4   3  13       30.35       27.32      1.49 o
  -3   3  13        3.05        1.58      1.15 o
  -2   3  13       14.01       13.26      1.20 o
  -1   3  13       24.89       29.14      1.40 o
   0   3  13       11.01       10.41      1.15 o
   1   3  13       24.23       23.02      1.32 o
   2   3  13        3.77        3.66      1.01 o
  -5   4  13        6.67        6.26      1.27 o
  -4   4  13       43.40       50.33      1.81 o
  -3   4  13       46.22       49.46      2.07 o
  -2   4  13       27.51       29.90      1.73 o
  -1   4  13        5.57        4.80      1.16 o
   0   4  13       13.92       14.07      1.24 o
  -8   0  14       18.03       17.96      1.54 o
  -7   0  14       66.98       70.89      2.67 o
  -6   0  14        0.30        1.92      1.29 o
  -5   0  14        6.08        5.22      1.48 o
  -4   0  14      103.99      113.28      7.35 o
  -3   0  14       18.62       17.32      1.65 o
  -2   0  14       15.88       14.88      1.60 o
  -1   0  14       13.58       13.64      1.90 o
   0   0  14        0.62        0.38      1.33 o
   1   0  14        0.95        1.22      1.47 o
   2   0  14        3.64        4.60      1.50 o
  -7   1  14        0.46        0.23      0.98 o
  -6   1  14       81.99       86.63      1.79 o
  -5   1  14       20.25       21.06      1.18 o
  -4   1  14       14.02       14.96      1.47 o
  -3   1  14       90.85       90.13      1.77 o
  -2   1  14       10.32       11.45      1.17 o
  -1   1  14       27.03       27.60      1.26 o
   0   1  14        0.32        0.19      1.19 o
   1   1  14       12.52       13.74      1.28 o
   2   1  14       68.67       67.54      2.06 o
  -6   2  14        6.73        5.01      1.78 o
  -5   2  14       26.89       25.49      1.95 o
  -4   2  14       31.20       29.63      2.84 o
  -3   2  14        8.75        6.79      1.57 o
  -2   2  14       19.26       21.02      1.86 o
  -1   2  14       15.03       13.08      1.27 o
   0   2  14        1.68        1.60      1.39 o
   1   2  14       23.56       25.00      1.80 o
  -4   3  14       28.93       26.69      1.54 o
  -3   3  14        8.31       10.82      1.22 o
  -2   3  14        6.69        5.92      1.12 o
  -4   0  15        0.47        0.93      1.38 o
  -3   0  15       35.19       31.40      1.87 o
  -2   0  15       99.80       99.14      2.82 o
  -3   1  15      118.41      127.28      2.55 o
 
